# Supplementary material for: The phytosanitary risks posed by seeds for sowing trade networks
Source: PLoS One. 2021 Nov 30;16(11):e0259912. doi: 10.1371/journal.pone.0259912 (PMC8631629; doi:10.1371/journal.pone.0259912)
Supplement: S2 File — This is data from phytosanitary inspections of seed for sowing importations that were obtained from the Ministry for Primary Industries in New Zealand from their “QuanCargo” database. Filename used in R code: Ryegrass_and_clover_inspection.csv. (CSV) [file pone.0259912.s002.csv]

ConsignLineID	ImporterCode	Countryname	CropSpecies_UpdatedName	Genus	contam_present	weedpresent_consignment	contam_species	Number_seeds	contam_common_name	contam_category	contam_genus	contam_alternative_name	Weed Regulation Status	kg	Year	Month
7065732	12	Switzerland	Trifolium repens	Trifolium	1	1	Lolium sp.	NA	Ryegrass	Plant	Lolium	NA	Genus or Family Level Only Identification	13.3	2014	1
7065732	12	Switzerland	Trifolium repens	Trifolium	1	1	Phleum pratense	NA	Timothy-grass	Plant	Phleum	NA	Phytosanitary Requirement	13.3	2014	1
7065732	12	Switzerland	Trifolium repens	Trifolium	1	1	Plantago lanceolata	NA	Ribwort Plantain	Plant	Plantago	NA	Basic	13.3	2014	1
7091064	34	Australia	Trifolium vesiculosum	Trifolium	1	1	Phalaris paradoxa	NA	Hood Canarygrass	Plant	Phalaris	NA	Phytosanitary Requirement	2000	2014	1
7091064	34	Australia	Trifolium vesiculosum	Trifolium	1	1	Polygonum aviculare	NA	Prostrate knotweed	Plant	Polygonum	NA	Basic	2000	2014	1
7092469	34	Australia	Trifolium repens	Trifolium	1	1	Trifolium subterraneum	NA	Subterranean clover	Plant	Trifolium	NA	Basic	1000	2014	1
7095107	17	Switzerland	Lolium perenne	Lolium	1	1	Stellaria media	NA	Chickweed	Plant	Stellaria	NA	Basic	45	2014	1
7101308	15	Australia	Trifolium pratense	Trifolium	1	1	Fagopyrum esculentum	1	Buckwheat	Plant	Fagopyrum	NA	Basic	5000	2014	1
7101308	15	Australia	Trifolium pratense	Trifolium	1	1	Lolium sp.	2	Ryegrass	Plant	Lolium	NA	Genus or Family Level Only Identification	5000	2014	1
7101308	15	Australia	Trifolium pratense	Trifolium	1	1	Plantago lanceolata	1	Ribwort Plantain	Plant	Plantago	NA	Basic	5000	2014	1
7104555	17	France	Lolium perenne	Lolium	1	1	Fallopia convolvulus	13	Black Bindweed	Plant	Fallopia	NA	Basic	400	2014	1
7104555	17	France	Lolium perenne	Lolium	1	1	Polygonum aviculare	13	Prostrate knotweed	Plant	Polygonum	NA	Basic	400	2014	1
7141142	20	France	Trifolium repens	Trifolium	1	1	Amaranthus retroflexus	NA	Red-root amaranth	Plant	Amaranthus	NA	Basic	75	2014	2
7143979	15	France	Trifolium repens	Trifolium	1	1	Chenopodium album	113	Pigweed	Plant	Chenopodium	NA	Basic	10	2014	2
7143979	15	France	Trifolium repens	Trifolium	1	1	Geranium pusillum	7	Small geranium	Plant	Geranium	NA	Basic	10	2014	2
7143979	15	France	Trifolium repens	Trifolium	1	1	Lapsana communis	1	Common nipplewort	Plant	Lapsana	NA	Basic	10	2014	2
7143979	15	France	Trifolium repens	Trifolium	1	1	Silene latifolia	35	White campion	Plant	Silene	NA	Basic	10	2014	2
7143979	15	France	Trifolium repens	Trifolium	1	1	Trifolium pratense	3	Red clover	Plant	Trifolium	NA	Basic	10	2014	2
7143980	15	France	Trifolium repens	Trifolium	1	1	Amaranthus retroflexus	1	Red-root amaranth	Plant	Amaranthus	NA	Basic	300	2014	2
7143980	15	France	Trifolium repens	Trifolium	1	1	Chenopodium album	20	Pigweed	Plant	Chenopodium	NA	Basic	300	2014	2
7143980	15	France	Trifolium repens	Trifolium	1	1	Reseda lutea	1	Yellow Mignonette	Plant	Reseda	NA	Basic	300	2014	2
7143980	15	France	Trifolium repens	Trifolium	1	1	Stellaria media	1	Chickweed	Plant	Stellaria	NA	Basic	300	2014	2
7143980	15	France	Trifolium repens	Trifolium	1	1	Silene media	1	NA	Plant	Silene	NA	Not Listed	300	2014	2
7156947	12	Japan	Lolium xboucheanum	Lolium	1	1	Persicaria maculosa	NA	Redshank	Plant	Persicaria	Polygonum persicaria	Basic	5	2014	2
7156965	12	Japan	Lolium multiflorum	Lolium	1	1	Vicia sp.	NA	Common Vetch	Plant	Vicia	NA	Genus or Family Level Only Identification	180	2014	2
7156965	12	Japan	Lolium multiflorum	Lolium	1	1	Limnanthes sp.	NA	Meadowfoams	Plant	Limnanthes	NA	Genus or Family Level Only Identification	180	2014	2
7188404	17	Germany	Lolium perenne	Lolium	1	1	Galium aparine	NA	Cleavers	Plant	Galium	NA	Basic	675	2014	3
7188422	21	Australia	Lolium multiflorum	Lolium	1	1	Chenopodium album	3	Pigweed	Plant	Chenopodium	NA	Basic	0.21	2014	3
7188425	21	Australia	Lolium multiflorum	Lolium	1	1	Chenopodium album	3	Pigweed	Plant	Chenopodium	NA	Basic	0.175	2014	3
7188443	21	Australia	Lolium multiflorum	Lolium	1	1	Chenopodium album	1	Pigweed	Plant	Chenopodium	NA	Basic	0.11	2014	3
7188445	21	Australia	Lolium multiflorum	Lolium	1	1	Medicago sativa	2	Alfafa	Plant	Medicago	NA	Phytosanitary Requirement	0.18	2014	3
7188451	21	Australia	Lolium multiflorum	Lolium	1	1	Echinochloa crusgalli	2	Cockspur grass	Plant	Echinochloa	NA	Phytosanitary Requirement	0.125	2014	3
7188453	21	Australia	Lolium multiflorum	Lolium	1	1	Echinochloa crusgalli	1	Cockspur grass	Plant	Echinochloa	NA	Phytosanitary Requirement	0.145	2014	3
7188453	21	Australia	Lolium multiflorum	Lolium	1	1	Medicago sativa	1	Alfafa	Plant	Medicago	NA	Phytosanitary Requirement	0.145	2014	3
7188486	21	Australia	Lolium multiflorum	Lolium	1	1	Echinochloa crusgalli	2	Cockspur grass	Plant	Echinochloa	NA	Phytosanitary Requirement	0.105	2014	3
7188488	21	Australia	Lolium multiflorum	Lolium	1	1	Medicago sativa	1	Alfafa	Plant	Medicago	NA	Phytosanitary Requirement	0.125	2014	3
7188490	21	Australia	Lolium multiflorum	Lolium	1	1	Echinochloa crusgalli	1	Cockspur grass	Plant	Echinochloa	NA	Phytosanitary Requirement	0.115	2014	3
7213411	68	Pakistan	Trifolium resupinatum	Trifolium	1	1	Brassica sp.	NA	Mustard	Plant	Brassica	NA	Genus or Family Level Only Identification	0.1	2014	3
7213411	68	Pakistan	Trifolium resupinatum	Trifolium	1	1	Chenopodium album	NA	Pigweed	Plant	Chenopodium	NA	Basic	0.1	2014	3
7213411	68	Pakistan	Trifolium resupinatum	Trifolium	1	1	Plantago lanceolata	NA	Ribwort Plantain	Plant	Plantago	NA	Basic	0.1	2014	3
7213411	68	Pakistan	Trifolium resupinatum	Trifolium	1	1	Silene sp.	NA	Catchfly	Plant	Silene	NA	Genus or Family Level Only Identification	0.1	2014	3
7213411	68	Pakistan	Trifolium resupinatum	Trifolium	1	1	Asteraceae sp.	NA	Daisy	Plant	NA	NA	Genus or Family Level Only Identification	0.1	2014	3
7213411	68	Pakistan	Trifolium resupinatum	Trifolium	1	1	Trifolium resupinatum	NA	Persian clover	Plant	Trifolium	NA	Basic	0.1	2014	3
7213411	68	Pakistan	Trifolium resupinatum	Trifolium	1	1	Apiaceae sp.	NA	Umbellifers	Plant	NA	NA	Genus or Family Level Only Identification	0.1	2014	3
7196582	50	USA	Trifolium repens	Trifolium	1	1	Chenopodium album	1	Pigweed	Plant	Chenopodium	NA	Basic	113.4	2014	3
7196582	50	USA	Trifolium repens	Trifolium	1	1	Glyceria sp.	1	NA	Plant	Glyceria	NA	Genus or Family Level Only Identification	113.4	2014	3
7196582	50	USA	Trifolium repens	Trifolium	1	1	Medicago sativa	2	Alfafa	Plant	Medicago	NA	Phytosanitary Requirement	113.4	2014	3
7196582	50	USA	Trifolium repens	Trifolium	1	1	Panicum capillare	14	Witchgrass	Plant	Panicum	NA	Phytosanitary Requirement	113.4	2014	3
7196582	50	USA	Trifolium repens	Trifolium	1	1	Trifolium hybridum	1	Alsike clover	Plant	Trifolium	NA	Basic	113.4	2014	3
7196671	12	USA	Trifolium repens	Trifolium	1	1	Panicum sp.	NA	NA	Plant	Panicum	NA	Genus or Family Level Only Identification	75	2014	3
7196671	12	USA	Trifolium repens	Trifolium	1	1	Festuca rubra	NA	Red fescue	Plant	Festuca	NA	Phytosanitary Requirement	75	2014	3
7196671	12	USA	Trifolium repens	Trifolium	1	1	Lolium sp.	NA	Ryegrass	Plant	Lolium	NA	Genus or Family Level Only Identification	75	2014	3
7196671	12	USA	Trifolium repens	Trifolium	1	1	Poa pratensis	NA	Kentucky bluegrass	Plant	Poa	NA	Phytosanitary Requirement	75	2014	3
7110095	12	Germany	Lolium hybridium	Lolium	1	1	Galium aparine	3	Cleavers	Plant	Galium	NA	Basic	100	2014	2
7110095	12	Germany	Lolium hybridium	Lolium	1	1	Rumex crispus	1	Curly Dock	Plant	Rumex	NA	Basic	100	2014	2
7110095	12	Germany	Lolium hybridium	Lolium	1	1	Stellaria media	4	Chickweed	Plant	Stellaria	NA	Basic	100	2014	2
7110095	12	Germany	Lolium hybridium	Lolium	1	1	Trifolium repens	4	White clover	Plant	Trifolium	NA	Basic	100	2014	2
7110095	12	Germany	Lolium hybridium	Lolium	1	1	Veronica persica	NA	Persian speedwell	Plant	Veronica	NA	Basic	100	2014	2
7238801	34	Australia	Trifolium resupinatum	Trifolium	1	1	Rumex sp.	NA	Dock	Plant	Rumex	NA	Genus or Family Level Only Identification	2000	2014	4
7282070	12	Australia	Trifolium subterraneum	Trifolium	1	1	Medicago sp.	NA	Medick	Plant	Medicago	NA	Genus or Family Level Only Identification	19990	2014	4
7402875	109	Australia	Trifolium subterraneum	Trifolium	1	1	Medicago sativa	1	Alfafa	Plant	Medicago	NA	Phytosanitary Requirement	35000	2014	6
7238801	34	Australia	Trifolium resupinatum	Trifolium	1	1	Plantago lanceolata	NA	Ribwort Plantain	Plant	Plantago	NA	Basic	2000	2014	4
7238801	34	Australia	Trifolium resupinatum	Trifolium	1	1	Polygonum aviculare	NA	Prostrate knotweed	Plant	Polygonum	NA	Basic	2000	2014	4
7238801	34	Australia	Trifolium resupinatum	Trifolium	1	1	Trifolium glomeratum	NA	Bush clover	Plant	Trifolium	NA	Basic	2000	2014	4
7238801	34	Australia	Trifolium resupinatum	Trifolium	1	1	Trifolium resupinatum	NA	Persian clover	Plant	Trifolium	NA	Basic	2000	2014	4
7422851	12	Australia	Trifolium michelianum	Trifolium	1	1	Phalaris paradoxa	1	Hood Canarygrass	Plant	Phalaris	NA	Phytosanitary Requirement	5350	2014	7
7496588	28	Denmark	Trifolium pratense	Trifolium	1	1	Asteraceae sp.	NA	Daisy	Plant	NA	NA	Genus or Family Level Only Identification	5000	2014	8
7496588	28	Denmark	Trifolium pratense	Trifolium	1	1	Cirsium vulgare	NA	Spear thistle	Plant	Cirsium	NA	Basic	5000	2014	8
7496588	28	Denmark	Trifolium pratense	Trifolium	1	1	Persicaria lapathifolia	NA	Pale smartweed	Plant	Persicaria	Polygonum lapathifolium	Basic	5000	2014	8
7496588	28	Denmark	Trifolium pratense	Trifolium	1	1	Festuca rubra	NA	Red fescue	Plant	Festuca	NA	Phytosanitary Requirement	5000	2014	8
7793986	12	Switzerland	Trifolium repens	Trifolium	1	1	Sherardia arvensis	NA	Field madder (blue)	Plant	Sherardia	NA	Basic	2.5	2014	12
7793986	12	Switzerland	Trifolium repens	Trifolium	1	1	Stellaria media	NA	Chickweed	Plant	Stellaria	NA	Basic	2.5	2014	12
7840831	17	Switzerland	Trifolium repens	Trifolium	1	1	Chenopodium album	NA	Pigweed	Plant	Chenopodium	NA	Basic	150	2015	1
7840831	17	Switzerland	Trifolium repens	Trifolium	1	1	Rumex obtusifolius	NA	Broad-leaved dock	Plant	Rumex	NA	Basic	150	2015	1
7908551	12	France	Trifolium repens	Trifolium	1	1	Panicum sp.	NA	Panicgrass	Plant	Panicum	NA	Genus or Family Level Only Identification	125	2015	2
7920829	12	Uruguay	Trifolium pratense	Trifolium	1	1	Amaranthus sp.	1	Amaranth	Plant	Amaranthus	NA	Genus or Family Level Only Identification	10000	2015	2
7920829	12	Uruguay	Trifolium pratense	Trifolium	1	1	Ammi majus	17	Queen Anne's lace	Plant	Ammi	NA	Basic	10000	2015	2
7920829	12	Uruguay	Trifolium pratense	Trifolium	1	1	Lolium sp.	2	Ryegrass	Plant	Lolium	NA	Genus or Family Level Only Identification	10000	2015	2
7920829	12	Uruguay	Trifolium pratense	Trifolium	1	1	Lotus corniculatus	1	Bird's-foot trefoil	Plant	Lotus	NA	Phytosanitary Requirement	10000	2015	2
7920829	12	Uruguay	Trifolium pratense	Trifolium	1	1	Trifolium repens	1	White clover	Plant	Trifolium	NA	Basic	10000	2015	2
7970535	28	USA	Lolium multiflorum	Lolium	1	1	Stellaria media	1	Chickweed	Plant	Stellaria	NA	Basic	125	2015	3
7970587	28	USA	Lolium multiflorum	Lolium	1	1	Alopecurus geniculatus	8	Water foxtail	Plant	Alopecurus	NA	Phytosanitary Requirement	400	2015	3
7970587	28	USA	Lolium multiflorum	Lolium	1	1	Geranium dissectum	1	Water foxtail	Plant	Geranium	NA	Basic	400	2015	3
7970587	28	USA	Lolium multiflorum	Lolium	1	1	Ranunculus parviflorus	11	Smallflower buttercup	Plant	Ranunculus	NA	Basic	400	2015	3
7970597	28	USA	Lolium perenne	Lolium	1	1	Polygonum aviculare	2	Prostrate knotweed	Plant	Polygonum	NA	Basic	1545	2015	3
7970615	28	USA	Lolium perenne	Lolium	1	1	Stellaria media	1	Chickweed	Plant	Stellaria	NA	Basic	204	2015	3
7956331	28	USA	Lolium multiflorum	Lolium	1	1	Alopecurus geniculatus	2	Water foxtail	Plant	Alopecurus	NA	Phytosanitary Requirement	10000	2015	3
7956331	28	USA	Lolium multiflorum	Lolium	1	1	Ranunculus parviflorus	25	Smallflower buttercup	Plant	Ranunculus	NA	Basic	10000	2015	3
7968272	28	USA	Lolium multiflorum	Lolium	1	1	Ranunculus parviflorus	12	Smallflower buttercup	Plant	Ranunculus	NA	Basic	1450	2015	3
7968343	28	USA	Lolium multiflorum	Lolium	1	1	Alopecurus geniculatus	16	Water foxtail	Plant	Alopecurus	NA	Phytosanitary Requirement	10000	2015	3
7968343	28	USA	Lolium multiflorum	Lolium	1	1	Ranunculus parviflorus	22	Smallflower buttercup	Plant	Ranunculus	NA	Basic	10000	2015	3
8159068	42	Argentina	Lolium multiflorum	Lolium	1	1	Phalaris sp.	6	NA	Plant	Phalaris	NA	Genus or Family Level Only Identification	5850	2015	5
7956527	12	Australia	Trifolium pratense	Trifolium	1	1	Trifolium pratense	NA	Red clover	Plant	Trifolium	NA	Basic	1934	2015	3
7955083	241	France	Lolium perenne	Lolium	1	1	Chenopodium album	NA	Pigweed	Plant	Chenopodium	NA	Basic	40	2015	3
7955083	241	France	Lolium perenne	Lolium	1	1	Polygonum aviculare	NA	Prostrate knotweed	Plant	Polygonum	NA	Basic	40	2015	3
7955083	241	France	Lolium perenne	Lolium	1	1	Sinapis alba	NA	White mustard	Plant	Sinapis	NA	Basic	40	2015	3
8211028	12	Switzerland	Trifolium pratense	Trifolium	1	1	Polygonum aviculare	1	Prostrate knotweed	Plant	Polygonum	NA	Basic	100	2015	7
8224107	20	USA	Lolium multiflorum	Lolium	1	1	Linum usitatissimum	3	Flax	Plant	Linum	NA	Phytosanitary Requirement	5800	2015	7
8380770	246	Australia	Trifolium pratense	Trifolium	1	1	Plantago lanceolata	5	Ribwort Plantain	Plant	Plantago	NA	Basic	3250	2015	9
8380774	246	Australia	Trifolium hybridum	Trifolium	1	1	Rumex crispus	3	Curly Dock	Plant	Rumex	NA	Basic	2750	2015	9
7843177	234	Australia	Lolium perenne	Lolium	1	1	Polygonum aviculare	NA	Prostrate knotweed	Plant	Polygonum	NA	Basic	500	2015	1
8676746	20	Netherlands	Lolium perenne	Lolium	1	1	Avena sativa	3	Common oat	Plant	Avena	NA	Phytosanitary Requirement	400	2016	2
9379710	28	Uruguay	Trifolium pratense	Trifolium	1	1	Echinochloa crusgalli	1	Cockspur grass	Plant	Echinochloa	NA	Phytosanitary Requirement	10000	2016	12
9379710	28	Uruguay	Trifolium pratense	Trifolium	1	1	Cirsium vulgare	4	Spear thistle	Plant	Cirsium	NA	Basic	10000	2016	12
9379713	28	Uruguay	Trifolium pratense	Trifolium	1	1	Ammi majus	NA	Queen Anne's lace	Plant	Ammi	NA	Basic	10000	2016	12
9379713	28	Uruguay	Trifolium pratense	Trifolium	1	1	Cirsium vulgare	NA	Spear thistle	Plant	Cirsium	NA	Basic	10000	2016	12
9379713	28	Uruguay	Trifolium pratense	Trifolium	1	1	Rumex crispus	NA	Curly Dock	Plant	Rumex	NA	Basic	10000	2016	12
9379713	28	Uruguay	Trifolium pratense	Trifolium	1	1	xTriticosecale	NA	Wheat x rye	Plant	xTriticosecale	NA	Phytosanitary Requirement	10000	2016	12
8666749	234	Australia	Trifolium alexandrinum	Trifolium	1	1	Trifolium resupinatum	1	Persian clover	Plant	Trifolium	NA	Basic	300	2016	1
8674358	28	USA	Lolium multiflorum	Lolium	1	1	Stellaria media	NA	Chickweed	Plant	Stellaria	NA	Basic	250	2016	1
8674403	21	USA	Lolium perenne	Lolium	1	1	Vicia sp.	1	Common Vetch	Plant	Vicia	NA	Genus or Family Level Only Identification	550	2016	1
8676680	28	USA	Lolium perenne	Lolium	1	1	Polygonum aviculare	NA	Prostrate knotweed	Plant	Polygonum	NA	Basic	750	2016	1
8681745	20	France	Lolium perenne	Lolium	1	1	Betulaceae sp.	1	Birch	Plant	NA	NA	Genus or Family Level Only Identification	200	2016	2
8704496	373	France	Lolium multiflorum	Lolium	1	1	Atriplex patula	NA	Spear saltbush	Plant	Atriplex	NA	Basic	500	2016	2
8704496	373	France	Lolium multiflorum	Lolium	1	1	Echinochloa crusgalli	NA	Cockspur grass	Plant	Echinochloa	NA	Phytosanitary Requirement	500	2016	2
8704497	20	France	Lolium perenne	Lolium	1	1	Persicaria lapathifolia	NA	Pale smartweed	Plant	Persicaria	Polygonum lapathifolium	Basic	350	2016	2
8708001	15	France	Trifolium repens	Trifolium	1	1	Lolium sp.	2	Ryegrass	Plant	Lolium	NA	Genus or Family Level Only Identification	250	2016	2
8708001	15	France	Trifolium repens	Trifolium	1	1	Poa pratensis	1	Kentucky bluegrass	Plant	Poa	NA	Phytosanitary Requirement	250	2016	2
8723031	12	Germany	Trifolium repens	Trifolium	1	1	Chenopodium album	NA	Pigweed	Plant	Chenopodium	NA	Basic	6	2016	2
8723031	12	Germany	Trifolium repens	Trifolium	1	1	Brassica sp.	3	Mustard	Plant	Brassica	NA	Genus or Family Level Only Identification	6	2016	2
8723031	12	Germany	Trifolium repens	Trifolium	1	1	Viola sp.	8	Violet	Plant	Viola	NA	Genus or Family Level Only Identification	6	2016	2
8736021	15	Netherlands	Lolium x hybridum (L. multiflorum x L. perenne)	Lolium	1	1	Rosaceae sp.	1	Rose	Plant	NA	NA	Genus or Family Level Only Identification	240	2016	2
8680449	20	France	Lolium perenne	Lolium	1	1	Trifolium repens	1	White clover	Plant	Trifolium	NA	Basic	180	2016	2
8680458	20	France	Trifolium repens	Trifolium	1	1	Chenopodium album	1	Pigweed	Plant	Chenopodium	NA	Basic	75	2016	2
8680458	20	France	Trifolium repens	Trifolium	1	1	Lolium sp.	1	Ryegrass	Plant	Lolium	NA	Genus or Family Level Only Identification	75	2016	2
8681806	12	France	Lolium perenne	Lolium	1	1	Chenopodium album	5	Pigweed	Plant	Chenopodium	NA	Basic	240	2016	2
8764950	17	USA	Trifolium repens	Trifolium	1	1	Amaranthus retroflexus	2	Red-root amaranth	Plant	Amaranthus	NA	Basic	133.18	2016	3
8764950	17	USA	Trifolium repens	Trifolium	1	1	Panicum capillare	1	Witchgrass	Plant	Panicum	NA	Phytosanitary Requirement	133.18	2016	3
8764950	17	USA	Trifolium repens	Trifolium	1	1	Stellaria media	2	Chickweed	Plant	Stellaria	NA	Basic	133.18	2016	3
8746547	30	France	Lolium x hybridum (L. multiflorum x L. perenne)	Lolium	1	1	Vicia sativa	NA	Common vetch	Plant	Vicia	NA	Phytosanitary Requirement	200	2016	3
8847191	28	USA	Lolium perenne	Lolium	1	1	Medicago sativa	NA	Alfafa	Plant	Medicago	NA	Phytosanitary Requirement	272.5	2016	4
8880646	20	Australia	Lolium perenne	Lolium	1	1	Veronica sp.	NA	Speedwell	Plant	Veronica	NA	Genus or Family Level Only Identification	150	2016	5
8893526	20	Australia	Trifolium resupinatum	Trifolium	1	1	Lolium sp.	NA	Ryegrass	Plant	Lolium	NA	Genus or Family Level Only Identification	3000	2016	5
8812972	20	Czech Republic	Trifolium repens	Trifolium	1	1	Chenopodium album	NA	Pigweed	Plant	Chenopodium	NA	Basic	50	2016	4
8812974	20	Czech Republic	Trifolium repens	Trifolium	1	1	Chenopodium sp.	NA	Goosefoot	Plant	Chenopodium	NA	Genus or Family Level Only Identification	50	2016	4
8812974	20	Czech Republic	Trifolium repens	Trifolium	1	1	Galium sp.	NA	NA	Plant	Galium	NA	Genus or Family Level Only Identification	50	2016	4
9158052	12	Argentina	Lolium multiflorum	Lolium	1	1	Coriandrum sativum	NA	Coriander	Plant	Coriandrum	NA	Phytosanitary Requirement	10000	2016	9
9158055	12	Argentina	Lolium multiflorum	Lolium	1	1	Panicum miliaceum	NA	Proso millet	Plant	Panicum	NA	Phytosanitary Requirement	5000	2016	9
8880645	20	Australia	Lolium multiflorum	Lolium	1	1	Persicaria lapathifolia	NA	Pale smartweed	Plant	Persicaria	Polygonum lapathifolium	Basic	50	2016	5
8880645	20	Australia	Lolium multiflorum	Lolium	1	1	Polygonum aviculare	NA	Prostrate knotweed	Plant	Polygonum	NA	Basic	50	2016	5
8880646	20	Australia	Lolium perenne	Lolium	1	1	Cerastium glomeratum	NA	Clammy chickweed	Plant	Cerastium	NA	Basic	150	2016	5
8880646	20	Australia	Lolium perenne	Lolium	1	1	Cynosurus echinatus	NA	Rough dog's tail	Plant	Cynosurus	NA	Basic	150	2016	5
8880646	20	Australia	Lolium perenne	Lolium	1	1	Sherardia arvensis	NA	Field madder (blue)	Plant	Sherardia	NA	Basic	150	2016	5
8880646	20	Australia	Lolium perenne	Lolium	1	1	Silene gallica	NA	Windmill pink	Plant	Silene	NA	Basic	150	2016	5
8880646	20	Australia	Lolium perenne	Lolium	1	1	Stellaria media	NA	Chickweed	Plant	Stellaria	NA	Basic	150	2016	5
8880647	20	Australia	Lolium multiflorum	Lolium	1	1	Bromus hordeaceus	NA	Soft brome	Plant	Bromus	NA	Phytosanitary Requirement	50	2016	5
8880647	20	Australia	Lolium multiflorum	Lolium	1	1	Polygonum aviculare	NA	Prostrate knotweed	Plant	Polygonum	NA	Basic	50	2016	5
8880651	20	Australia	Lolium multiflorum	Lolium	1	1	Phalaris aquatica	NA	Harding grass	Plant	Phalaris	NA	Phytosanitary Requirement	50	2016	5
9158052	12	Argentina	Lolium multiflorum	Lolium	1	1	Lithospermum arvense	NA	Corn gromwell	Plant	Lithospermum	Buglossoides arvensis	Basic	10000	2016	9
9207326	246	Australia	Trifolium pratense	Trifolium	1	1	Cirsium vulgare	1	Spear thistle	Plant	Cirsium	NA	Basic	2000	2016	9
9218809	418	Australia	Trifolium vesiculosum	Trifolium	1	1	Phalaris sp.	NA	NA	Plant	Phalaris	NA	Genus or Family Level Only Identification	2000	2016	9
9218813	418	Australia	Trifolium alexandrinum	Trifolium	1	1	Cichorium intybus	NA	Chicory	Plant	Cichorium	NA	Basic	1000	2016	9
9218813	418	Australia	Trifolium alexandrinum	Trifolium	1	1	Rumex crispus	NA	Curly Dock	Plant	Rumex	NA	Basic	1000	2016	9
8695168	15	France	Lolium xboucheanum	Lolium	1	1	Persicaria lapathifolia	NA	Pale smartweed	Plant	Persicaria	Polygonum lapathifolium	Basic	300	2016	2
8695168	15	France	Lolium xboucheanum	Lolium	1	1	Persicaria maculosa	NA	Redshank	Plant	Persicaria	Polygonum persicaria	Basic	300	2016	2
9262342	496	Australia	Trifolium resupinatum	Trifolium	1	1	Lolium sp.	10	Ryegrass	Plant	Lolium	NA	Genus or Family Level Only Identification	5122	2016	10
9262342	496	Australia	Trifolium resupinatum	Trifolium	1	1	Medicago polymorpha	28	Burr medic	Plant	Medicago	NA	Phytosanitary Requirement	5122	2016	10
9379710	28	Uruguay	Trifolium pratense	Trifolium	1	1	Sorghum sp.	1	Sorghum	Plant	Sorghum	NA	Genus or Family Level Only Identification	10000	2016	12
9379710	28	Uruguay	Trifolium pratense	Trifolium	1	1	Ammi majus	5	Queen Anne's lace	Plant	Ammi	NA	Basic	10000	2016	12
9379710	28	Uruguay	Trifolium pratense	Trifolium	1	1	Bromus sp.	1	NA	Plant	Bromus	NA	Genus or Family Level Only Identification	10000	2016	12
9379710	28	Uruguay	Trifolium pratense	Trifolium	1	1	Lolium sp.	2	Ryegrass	Plant	Lolium	NA	Genus or Family Level Only Identification	10000	2016	12
9379710	28	Uruguay	Trifolium pratense	Trifolium	1	1	Lythrum hyssopifolia	210	Hyssop loosestrife	Plant	Lythrum	NA	Basic	10000	2016	12
9379710	28	Uruguay	Trifolium pratense	Trifolium	1	1	Phalaris paradoxa	1	Hood Canarygrass	Plant	Phalaris	NA	Phytosanitary Requirement	10000	2016	12
9379713	28	Uruguay	Trifolium pratense	Trifolium	1	1	Lolium perenne	NA	Perennial ryegrass	Plant	Lolium	Lolium vulgare	Phytosanitary Requirement	10000	2016	12
9419004	389	Germany	Trifolium pratense	Trifolium	1	1	Thlaspi arvense	2	Field penny-cress	Plant	Thlaspi	NA	Basic	25	2016	12
9514498	28	Denmark	Trifolium repens	Trifolium	1	1	Chenopodium album	2	Pigweed	Plant	Chenopodium	NA	Basic	200	2017	2
9514512	28	Denmark	Trifolium repens	Trifolium	1	1	Chenopodium album	2	Pigweed	Plant	Chenopodium	NA	Basic	200	2017	2
9514512	28	Denmark	Trifolium repens	Trifolium	1	1	Poa pratensis	6	Kentucky bluegrass	Plant	Poa	NA	Phytosanitary Requirement	200	2017	2
9514512	28	Denmark	Trifolium repens	Trifolium	1	1	Polygonum aviculare	1	Prostrate knotweed	Plant	Polygonum	NA	Basic	200	2017	2
9580872	28	Uruguay	Trifolium pratense	Trifolium	1	1	Panicum capillare	NA	Witchgrass	Plant	Panicum	NA	Phytosanitary Requirement	10000	2017	3
9606634	28	Uruguay	Trifolium pratense	Trifolium	1	1	Basic weed	NA	Basic weed	Plant	NA	NA	Basic	2000	2017	3
9545256	12	Poland	Lolium perenne	Lolium	1	1	Chenopodium sp.	1	Goosefoot	Plant	Chenopodium	NA	Genus or Family Level Only Identification	376	2017	2
9545256	12	Poland	Lolium perenne	Lolium	1	1	Elytrigia sp.	2	NA	Plant	Elytrigia	NA	Genus or Family Level Only Identification	376	2017	2
9545256	12	Poland	Lolium perenne	Lolium	1	1	Lolium sp.	3	Ryegrass	Plant	Lolium	NA	Genus or Family Level Only Identification	376	2017	2
9545256	12	Poland	Lolium perenne	Lolium	1	1	Viola sp.	5	Violet	Plant	Viola	NA	Genus or Family Level Only Identification	376	2017	2
9563453	12	France	Lolium perenne	Lolium	1	1	Geranium dissectum	1	Cutleaf geranium	Plant	Geranium	NA	Basic	240	2017	2
9563453	12	France	Lolium perenne	Lolium	1	1	Brassica sp.	14	Mustard	Plant	Brassica	NA	Genus or Family Level Only Identification	240	2017	2
9563455	12	France	Lolium perenne	Lolium	1	1	Sherardia arvensis	7	Field madder (blue)	Plant	Sherardia	NA	Basic	185	2017	2
9576877	15	France	Lolium x hybridum (L. multiflorum x L. perenne)	Lolium	1	1	Linum usitatissimum	1	Flax	Plant	Linum	NA	Phytosanitary Requirement	400	2017	2
9576877	15	France	Lolium x hybridum (L. multiflorum x L. perenne)	Lolium	1	1	Ranunculus parviflorus	1	Smallflower buttercup	Plant	Ranunculus	NA	Basic	400	2017	2
9576888	15	France	Trifolium pratense	Trifolium	1	1	Persicaria lapathifolia	NA	Pale smartweed	Plant	Persicaria	Polygonum lapathifolium	Basic	500	2017	2
9576888	15	France	Trifolium pratense	Trifolium	1	1	Persicaria maculosa	NA	Redshank	Plant	Persicaria	Polygonum persicaria	Basic	500	2017	2
9580519	12	Australia	Trifolium michelianum	Trifolium	1	1	Phalaris minor	NA	Little seed canary grass	Plant	Phalaris	NA	Phytosanitary Requirement	10060	2017	2
9580519	12	Australia	Trifolium michelianum	Trifolium	1	1	Phalaris paradoxa	NA	Hood Canarygrass	Plant	Phalaris	NA	Phytosanitary Requirement	10060	2017	2
9580872	28	Uruguay	Trifolium pratense	Trifolium	1	1	Carduus crispus	NA	Curly plumeless thistle	Plant	Carduus	NA	Entry prohibited	10000	2017	3
9580872	28	Uruguay	Trifolium pratense	Trifolium	1	1	Bromus catharticus	NA	Rescuegrass	Plant	Bromus	NA	Phytosanitary Requirement	10000	2017	3
9580872	28	Uruguay	Trifolium pratense	Trifolium	1	1	Lolium sp.	NA	Ryegrass	Plant	Lolium	NA	Genus or Family Level Only Identification	10000	2017	3
9586402	389	France	Lolium perenne	Lolium	1	1	Rumex obtusifolius	1	Broad-leaved dock	Plant	Rumex	NA	Basic	200	2017	3
9616261	26	Italy	Trifolium incarnatum	Trifolium	1	1	Brassica sp.	NA	Mustard	Plant	Brassica	NA	Genus or Family Level Only Identification	100	2017	3
9616261	26	Italy	Trifolium incarnatum	Trifolium	1	1	Galium sp.	NA	NA	Plant	Galium	NA	Genus or Family Level Only Identification	100	2017	3
9635699	15	Germany	Lolium perenne	Lolium	1	1	Linum usitatissimum	5	Flax	Plant	Linum	NA	Phytosanitary Requirement	750	2017	3
9778813	12	France	Lolium perenne	Lolium	1	1	Anthemis arvensis	NA	Corn chamomile	Plant	Anthemis	NA	Basic	300	2017	5
9778813	12	France	Lolium perenne	Lolium	1	1	Sherardia arvensis	NA	Field madder (blue)	Plant	Sherardia	NA	Basic	300	2017	5
9836139	12	Australia	Trifolium subterraneum	Trifolium	1	1	Hordeum murinum	NA	Wall barley	Plant	Hordeum	NA	Phytosanitary Requirement	10000	2017	6
9836140	12	Australia	Trifolium michelianum	Trifolium	1	1	Phalaris arundinacea	NA	Reed canary grass	Plant	Phalaris	NA	Phytosanitary Requirement	9100	2017	6
10274668	15	France	Lolium multiflorum	Lolium	1	1	Anthriscus caucalis	49	Burr chervil	Plant	Anthriscuc	NA	Phytosanitary Requirement	164.7	2017	12
10274668	15	France	Lolium multiflorum	Lolium	1	1	Bromus hordeaceus	2	Soft brome	Plant	Bromus	NA	Phytosanitary Requirement	164.7	2017	12
10274668	15	France	Lolium multiflorum	Lolium	1	1	Centaurea cyanus	3	Cornflower	Plant	Centaurea	NA	Basic	164.7	2017	12
10274668	15	France	Lolium multiflorum	Lolium	1	1	Polygonum aviculare	3	Prostrate knotweed	Plant	Polygonum	NA	Basic	164.7	2017	12
10274668	15	France	Lolium multiflorum	Lolium	1	1	Sherardia arvensis	25	Field madder (blue)	Plant	Sherardia	NA	Basic	164.7	2017	12
10274668	15	France	Lolium multiflorum	Lolium	1	1	Tripleurospermum inodorum	1	Wild chamomile	Plant	Tripleurospermum	NA	Basic	164.7	2017	12
10274670	15	France	Lolium multiflorum	Lolium	1	1	Avena fatua	NA	Common wild oat	Plant	Avena	NA	Phytosanitary Requirement	100	2017	12
9946405	21	Australia	Trifolium michelianum	Trifolium	1	1	Phalaris paradoxa	NA	Hood Canarygrass	Plant	Phalaris	NA	Phytosanitary Requirement	10000	2017	7
9946406	21	Australia	Trifolium resupinatum	Trifolium	1	1	Phalaris paradoxa	NA	Hood Canarygrass	Plant	Phalaris	NA	Phytosanitary Requirement	10000	2017	7
9597421	536	Australia	Lolium multiflorum	Lolium	1	1	Holcus lanatus	1	Yorkshire fog	Plant	Holcus	NA	Phytosanitary Requirement	400	2017	3
9597421	536	Australia	Lolium multiflorum	Lolium	1	1	Lolium sp.	2	Ryegrass	Plant	Lolium	NA	Genus or Family Level Only Identification	400	2017	3
9597421	536	Australia	Lolium multiflorum	Lolium	1	1	Polygonum aviculare	1	Prostrate knotweed	Plant	Polygonum	NA	Basic	400	2017	3
10084974	161	USA	Trifolium pratense	Trifolium	1	1	Trifolium pratense	NA	Red clover	Plant	Trifolium	NA	Basic	1995.806	2017	9
10084974	161	USA	Trifolium pratense	Trifolium	1	1	Unknown species	NA	NA	Plant	NA	NA	Genus or Family Level Only Identification	1995.806	2017	9
9602864	21	USA	Trifolium repens	Trifolium	1	1	Plantago lanceolata	NA	Ribwort Plantain	Plant	Plantago	NA	Basic	158.757	2017	3
9602864	21	USA	Trifolium repens	Trifolium	1	1	Polygonum aviculare	NA	Prostrate knotweed	Plant	Polygonum	NA	Basic	158.757	2017	3
10123648	12	USA	Trifolium repens	Trifolium	1	1	Trifolium hybridum	NA	Alsike clover	Plant	Trifolium	NA	Basic	0	2017	10
10123648	12	USA	Trifolium repens	Trifolium	1	1	Trifolium pratense	NA	Red clover	Plant	Trifolium	NA	Basic	0	2017	10
10158719	28	Denmark	Lolium x hybridum (L. multiflorum x L. perenne)	Lolium	1	1	Poa pratensis	NA	Kentucky bluegrass	Plant	Poa	NA	Phytosanitary Requirement	0.8	2017	10
10123648	12	USA	Trifolium repens	Trifolium	1	1	Amaranthus retroflexus	NA	Red-root amaranth	Plant	Amaranthus	NA	Basic	0	2017	10
10123648	12	USA	Trifolium repens	Trifolium	1	1	Lolium sp.	NA	Ryegrass	Plant	Lolium	NA	Genus or Family Level Only Identification	0	2017	10
10123648	12	USA	Trifolium repens	Trifolium	1	1	Panicum capillare	NA	Witchgrass	Plant	Panicum	NA	Phytosanitary Requirement	0	2017	10
10123648	12	USA	Trifolium repens	Trifolium	1	1	Festuca arundinacea	NA	Wheatgrass	Plant	Agropyron	NA	Phytosanitary Requirement	0	2017	10
10301417	30	Canada	Lolium perenne	Lolium	1	1	Dracocephalum parviflorum	NA	Dragonhead mint	Plant	Dracocephalum	NA	Basic	1075	2017	12
10301417	30	Canada	Lolium perenne	Lolium	1	1	Echinochloa crusgalli	1	Cockspur grass	Plant	Echinochloa	NA	Phytosanitary Requirement	1075	2017	12
10301417	30	Canada	Lolium perenne	Lolium	1	1	Fallopia convolvulus	NA	Black Bindweed	Plant	Fallopia	NA	Basic	1075	2017	12
10301417	30	Canada	Lolium perenne	Lolium	1	1	Galium aparine	NA	Cleavers	Plant	Galium	NA	Basic	1075	2017	12
10301417	30	Canada	Lolium perenne	Lolium	1	1	Medicago sativa	1	Alfafa	Plant	Medicago	NA	Phytosanitary Requirement	1075	2017	12
10301417	30	Canada	Lolium perenne	Lolium	1	1	Persicaria lapathifolia	NA	Pale smartweed	Plant	Persicaria	Polygonum lapathifolium	Basic	1075	2017	12
10301417	30	Canada	Lolium perenne	Lolium	1	1	Setaria viridis	39	Green foxtail	Plant	Setaria	NA	Phytosanitary Requirement	1075	2017	12
10301417	30	Canada	Lolium perenne	Lolium	1	1	Triticum aestivum	4	Common wheat	Plant	Triticum	NA	Phytosanitary Requirement	1075	2017	12
10301417	30	Canada	Lolium perenne	Lolium	1	1	Vulpia bromoides	2	Brome fescue	Plant	Vulpia	NA	Phytosanitary Requirement	1075	2017	12
10402259	12	Poland	Lolium perenne	Lolium	1	1	Arctium minus	1	Lesser burdock	Plant	Arctium	NA	Entry prohibited	200	2018	2
10402259	12	Poland	Lolium perenne	Lolium	1	1	Apera spica-venti	2	Common windgrass	Plant	Apera	NA	Not Listed	200	2018	2
10402259	12	Poland	Lolium perenne	Lolium	1	1	Poa annua	4	Annual bluegrass	Plant	Poa	NA	Phytosanitary Requirement	200	2018	2
10402259	12	Poland	Lolium perenne	Lolium	1	1	Tripleurospermum inodorum	1	Wild chamomile	Plant	Tripleurospermum	NA	Basic	200	2018	2
10358564	21	Netherlands	Lolium perenne	Lolium	1	1	Alopecurus myosuroides	NA	Blackgrass	Plant	Alopecurus	NA	Entry prohibited	1400	2018	1
10358556	21	Netherlands	Lolium perenne	Lolium	1	1	Polygonum aviculare	NA	Prostrate knotweed	Plant	Polygonum	NA	Basic	300	2018	1
10358557	21	Netherlands	Lolium perenne	Lolium	1	1	Alopecurus geniculatus	NA	Water foxtail	Plant	Alopecurus	NA	Phytosanitary Requirement	580	2018	1
10358558	21	Netherlands	Lolium perenne	Lolium	1	1	Apiaceae sp.	2	NA	Plant	NA	NA	Genus or Family Level Only Identification	400	2018	1
10358558	21	Netherlands	Lolium perenne	Lolium	1	1	Festuca sp.	1	Fescue	Plant	Festuca	NA	Genus or Family Level Only Identification	400	2018	1
10358558	21	Netherlands	Lolium perenne	Lolium	1	1	Lapsana communis	1	Common nipplewort	Plant	Lapsana	NA	Basic	400	2018	1
10358558	21	Netherlands	Lolium perenne	Lolium	1	1	Polygonum aviculare	6	Prostrate knotweed	Plant	Polygonum	NA	Basic	400	2018	1
10358559	21	Netherlands	Lolium perenne	Lolium	1	1	Glyceria fluitans	NA	Floating sweet-grass	Plant	Glyceria	NA	Basic	550	2018	1
10358559	21	Netherlands	Lolium perenne	Lolium	1	1	Lamium purpureum	NA	Red deadnettle	Plant	Lamium	NA	Basic	550	2018	1
10358559	21	Netherlands	Lolium perenne	Lolium	1	1	Phleum pratense	NA	Timothy-grass	Plant	Phleum	NA	Phytosanitary Requirement	550	2018	1
10358559	21	Netherlands	Lolium perenne	Lolium	1	1	Poa annua	NA	Annual bluegrass	Plant	Poa	NA	Phytosanitary Requirement	550	2018	1
10358559	21	Netherlands	Lolium perenne	Lolium	1	1	Polygonum aviculare	NA	Prostrate knotweed	Plant	Polygonum	NA	Basic	550	2018	1
10358561	21	Netherlands	Lolium perenne	Lolium	1	1	Chenopodium sp.	20	Goosefoot	Plant	Chenopodium	NA	Genus or Family Level Only Identification	400	2018	1
10358561	21	Netherlands	Lolium perenne	Lolium	1	1	Echinochloa crusgalli	5	Cockspur grass	Plant	Echinochloa	NA	Phytosanitary Requirement	400	2018	1
10358561	21	Netherlands	Lolium perenne	Lolium	1	1	Lamium purpureum	1	Red deadnettle	Plant	Lamium	NA	Basic	400	2018	1
10358561	21	Netherlands	Lolium perenne	Lolium	1	1	Persicaria maculosa	1	Redshank	Plant	Persicaria	Polygonum persicaria	Basic	400	2018	1
10358561	21	Netherlands	Lolium perenne	Lolium	1	1	Polygonum aviculare	44	Prostrate knotweed	Plant	Polygonum	NA	Basic	400	2018	1
10358562	21	Belgium	Lolium perenne	Lolium	1	1	Poa pratensis	NA	Kentucky bluegrass	Plant	Poa	NA	Phytosanitary Requirement	480	2018	1
10358562	21	Belgium	Lolium perenne	Lolium	1	1	Polygonum aviculare	NA	Prostrate knotweed	Plant	Polygonum	NA	Basic	480	2018	1
10358564	21	Netherlands	Lolium perenne	Lolium	1	1	Cirsium arvense	NA	Creeping thistle	Plant	Cirsium	NA	Basic	1400	2018	1
10358564	21	Netherlands	Lolium perenne	Lolium	1	1	Persicaria maculosa	NA	Redshank	Plant	Persicaria	Polygonum persicaria	Basic	1400	2018	1
10358566	21	Netherlands	Lolium perenne	Lolium	1	1	Poa annua	NA	Annual bluegrass	Plant	Poa	NA	Phytosanitary Requirement	380	2018	1
10358567	21	Netherlands	Lolium perenne	Lolium	1	1	Dactylis glomerata	3	Cat grass	Plant	Dactylis	NA	Phytosanitary Requirement	550	2018	1
10358567	21	Netherlands	Lolium perenne	Lolium	1	1	Polygonum aviculare	4	Prostrate knotweed	Plant	Polygonum	NA	Basic	550	2018	1
10358567	21	Netherlands	Lolium perenne	Lolium	1	1	Rubus fruticosus	1	Blackberry	Plant	Rubus	NA	Phytosanitary Requirement	550	2018	1
10358567	21	Netherlands	Lolium perenne	Lolium	1	1	Sonchus arvensis	NA	Perennial sow thistle	Plant	Sonchus	NA	Basic	550	2018	1
10358568	21	Netherlands	Lolium perenne	Lolium	1	1	Brassicaceae sp.	1	Mustard	Plant	NA	NA	Genus or Family Level Only Identification	480	2018	1
10358568	21	Netherlands	Lolium perenne	Lolium	1	1	Lobularia sp.	4	NA	Plant	Lobularia	NA	Genus or Family Level Only Identification	480	2018	1
10358570	21	France	Lolium perenne	Lolium	1	1	Echinochloa crusgalli	1	Cockspur grass	Plant	Echinochloa	NA	Phytosanitary Requirement	400	2018	1
10358572	21	Netherlands	Lolium perenne	Lolium	1	1	Festuca rubra	NA	Red fescue	Plant	Festuca	NA	Phytosanitary Requirement	400	2018	1
10358572	21	Netherlands	Lolium perenne	Lolium	1	1	Poa pratensis	NA	Kentucky bluegrass	Plant	Poa	NA	Phytosanitary Requirement	400	2018	1
10358572	21	Netherlands	Lolium perenne	Lolium	1	1	Brassica sp.	1	Mustard	Plant	Brassica	NA	Genus or Family Level Only Identification	400	2018	1
10358572	21	Netherlands	Lolium perenne	Lolium	1	1	Polygonum aviculare	NA	Prostrate knotweed	Plant	Polygonum	NA	Basic	400	2018	1
10358572	21	Netherlands	Lolium perenne	Lolium	1	1	Rumex acetosella	NA	Red sorrel	Plant	Rumex	NA	Basic	400	2018	1
10380692	17	United Kingdom	Lolium perenne	Lolium	1	1	Festuca rubra	NA	Red fescue	Plant	Festuca	NA	Phytosanitary Requirement	1000	2018	1
10380692	17	United Kingdom	Lolium perenne	Lolium	1	1	Phleum pratense	NA	Timothy-grass	Plant	Phleum	NA	Phytosanitary Requirement	1000	2018	1
10380692	17	United Kingdom	Lolium perenne	Lolium	1	1	Poa annua	NA	Annual bluegrass	Plant	Poa	NA	Phytosanitary Requirement	1000	2018	1
10380692	17	United Kingdom	Lolium perenne	Lolium	1	1	Poa trivialis	NA	Rough meadow-grass	Plant	Poa	NA	Phytosanitary Requirement	1000	2018	1
10380692	17	United Kingdom	Lolium perenne	Lolium	1	1	Taraxacum officinale	NA	Common dandelion	Plant	Taraxacum	NA	Basic	1000	2018	1
10380692	17	United Kingdom	Lolium perenne	Lolium	1	1	Trifolium repens	NA	White clover	Plant	Trifolium	NA	Basic	1000	2018	1
10380693	17	United Kingdom	Lolium perenne	Lolium	1	1	Bromus hordeaceus	NA	Soft brome	Plant	Bromus	NA	Phytosanitary Requirement	10000	2018	1
10380693	17	United Kingdom	Lolium perenne	Lolium	1	1	Bromus sterilis	NA	Barren brome	Plant	Bromus	NA	Phytosanitary Requirement	10000	2018	1
10380693	17	United Kingdom	Lolium perenne	Lolium	1	1	Cirsium arvense	NA	Creeping thistle	Plant	Cirsium	NA	Basic	10000	2018	1
10380693	17	United Kingdom	Lolium perenne	Lolium	1	1	Galium aparine	NA	Cleavers	Plant	Galium	NA	Basic	10000	2018	1
10380693	17	United Kingdom	Lolium perenne	Lolium	1	1	Phleum pratense	NA	Timothy-grass	Plant	Phleum	NA	Phytosanitary Requirement	10000	2018	1
10380693	17	United Kingdom	Lolium perenne	Lolium	1	1	Poa annua	NA	Annual bluegrass	Plant	Poa	NA	Phytosanitary Requirement	10000	2018	1
10380693	17	United Kingdom	Lolium perenne	Lolium	1	1	Poa trivialis	NA	Rough meadow-grass	Plant	Poa	NA	Phytosanitary Requirement	10000	2018	1
10380693	17	United Kingdom	Lolium perenne	Lolium	1	1	Rumex crispus	NA	Curly Dock	Plant	Rumex	NA	Basic	10000	2018	1
10380564	17	Netherlands	Lolium perenne	Lolium	1	1	Poa annua	NA	Annual bluegrass	Plant	Poa	NA	Phytosanitary Requirement	500	2018	1
10380564	17	Netherlands	Lolium perenne	Lolium	1	1	Poa trivialis	NA	Rough meadow-grass	Plant	Poa	NA	Phytosanitary Requirement	500	2018	1
10380564	17	Netherlands	Lolium perenne	Lolium	1	1	Polygonum aviculare	NA	Prostrate knotweed	Plant	Polygonum	NA	Basic	500	2018	1
10409533	17	France	Lolium perenne	Lolium	1	1	Alopecurus myosuroides	1	Blackgrass	Plant	Alopecurus	NA	Entry prohibited	80	2018	2
10408596	15	France	Trifolium repens	Trifolium	1	1	Anagallis arvensis	NA	Scarlet pimpernel	Plant	Anagallis	NA	Basic	250	2018	2
10408596	15	France	Trifolium repens	Trifolium	1	1	Chenopodium album	NA	Pigweed	Plant	Chenopodium	NA	Basic	250	2018	2
10408596	15	France	Trifolium repens	Trifolium	1	1	Plantago lanceolata	NA	Ribwort Plantain	Plant	Plantago	NA	Basic	250	2018	2
10408596	15	France	Trifolium repens	Trifolium	1	1	Helminthotheca echioides	NA	Bristly oxtongue	Plant	Helminthotheca	Picris echioides	Basic	250	2018	2
10409533	17	France	Lolium perenne	Lolium	1	1	Chenopodium album	113	Pigweed	Plant	Chenopodium	NA	Basic	80	2018	2
10409533	17	France	Lolium perenne	Lolium	1	1	Lupinus sp.	1	NA	Plant	Lupinus	NA	Genus or Family Level Only Identification	80	2018	2
10409533	17	France	Lolium perenne	Lolium	1	1	Triticum aestivum	1	Common wheat	Plant	Triticum	NA	Phytosanitary Requirement	80	2018	2
10441785	17	Switzerland	Trifolium repens	Trifolium	1	1	Plantago lanceolata	1	Ribwort Plantain	Plant	Plantago	NA	Basic	10	2018	2
10441785	17	Switzerland	Trifolium repens	Trifolium	1	1	Poa annua	4	Annual bluegrass	Plant	Poa	NA	Phytosanitary Requirement	10	2018	2
10442505	21	Netherlands	Lolium perenne	Lolium	1	1	Polygonum aviculare	NA	Prostrate knotweed	Plant	Polygonum	NA	Basic	1400	2018	2
10443488	28	Denmark	Trifolium repens	Trifolium	1	1	Chenopodium album	1	Pigweed	Plant	Chenopodium	NA	Basic	450	2018	2
10443488	28	Denmark	Trifolium repens	Trifolium	1	1	Poa pratensis	5	Kentucky bluegrass	Plant	Poa	NA	Phytosanitary Requirement	450	2018	2
10443488	28	Denmark	Trifolium repens	Trifolium	1	1	Polygonum aviculare	3	Prostrate knotweed	Plant	Polygonum	NA	Basic	450	2018	2
10452600	28	Denmark	Trifolium repens	Trifolium	1	1	Chenopodium album	4	Pigweed	Plant	Chenopodium	NA	Basic	150	2018	2
10452600	28	Denmark	Trifolium repens	Trifolium	1	1	Poa sp.	NA	Meadow grass	Plant	Poa	NA	Genus or Family Level Only Identification	150	2018	2
10447143	21	USA	Trifolium repens	Trifolium	1	1	Amaranthus sp.	1	Amaranth	Plant	Amaranthus	NA	Genus or Family Level Only Identification	1.893	2018	2
10447143	21	USA	Trifolium repens	Trifolium	1	1	Panicum capillare	1	Witchgrass	Plant	Panicum	NA	Phytosanitary Requirement	1.893	2018	2
10452457	21	USA	Trifolium repens	Trifolium	1	1	Amaranthus sp.	1	Amaranth	Plant	Amaranthus	NA	Genus or Family Level Only Identification	1.398	2018	2
10452457	21	USA	Trifolium repens	Trifolium	1	1	Echinochloa sp.	5	Cockspur grass	Plant	Echinochloa	NA	Genus or Family Level Only Identification	1.398	2018	2
10452552	21	USA	Trifolium repens	Trifolium	1	1	Amaranthus sp.	3	Amaranth	Plant	Amaranthus	NA	Genus or Family Level Only Identification	1.97	2018	2
10452552	21	USA	Trifolium repens	Trifolium	1	1	Ammi majus	1	Queen Anne's lace	Plant	Ammi	NA	Basic	1.97	2018	2
10452552	21	USA	Trifolium repens	Trifolium	1	1	Echinochloa sp.	1	Cockspur grass	Plant	Echinochloa	NA	Genus or Family Level Only Identification	1.97	2018	2
10454399	28	Denmark	Trifolium repens	Trifolium	1	1	Chenopodium album	NA	Pigweed	Plant	Chenopodium	NA	Basic	20	2018	2
10454399	28	Denmark	Trifolium repens	Trifolium	1	1	Festuca rubra	NA	Red fescue	Plant	Festuca	NA	Phytosanitary Requirement	20	2018	2
10454399	28	Denmark	Trifolium repens	Trifolium	1	1	Lolium sp.	NA	Ryegrass	Plant	Lolium	NA	Genus or Family Level Only Identification	20	2018	2
10454399	28	Denmark	Trifolium repens	Trifolium	1	1	Medicago lupulina	NA	Black medic	Plant	Medicago	NA	Phytosanitary Requirement	20	2018	2
10454399	28	Denmark	Trifolium repens	Trifolium	1	1	Myosotis arvensis	NA	Forget me not	Plant	Myosotis	NA	Basic	20	2018	2
10454399	28	Denmark	Trifolium repens	Trifolium	1	1	Persicaria maculosa	NA	Redshank	Plant	Persicaria	Polygonum persicaria	Basic	20	2018	2
10661441	21	USA	Trifolium ambiguum	Trifolium	1	1	Chenopodium sp.	NA	Goosefoot	Plant	Chenopodium	NA	Genus or Family Level Only Identification	0.843	2018	2
10661441	21	USA	Trifolium ambiguum	Trifolium	1	1	Secale cereale	NA	Rye	Plant	Secale	NA	Phytosanitary Requirement	0.843	2018	2
10450481	12	France	Lolium perenne	Lolium	1	1	Anthoxanthum odoratum	NA	Sweet vernal grass	Plant	Anthoxanthum	NA	Basic	200	2018	2
10450481	12	France	Lolium perenne	Lolium	1	1	Bromus hordeaceus	NA	Soft brome	Plant	Bromus	NA	Phytosanitary Requirement	200	2018	2
10450481	12	France	Lolium perenne	Lolium	1	1	Bromus sterilis	NA	Barren brome	Plant	Bromus	NA	Phytosanitary Requirement	200	2018	2
10450481	12	France	Lolium perenne	Lolium	1	1	Poa annua	NA	Annual bluegrass	Plant	Poa	NA	Phytosanitary Requirement	200	2018	2
10450481	12	France	Lolium perenne	Lolium	1	1	Poa pratensis	NA	Kentucky bluegrass	Plant	Poa	NA	Phytosanitary Requirement	200	2018	2
10450481	12	France	Lolium perenne	Lolium	1	1	Rumex obtusifolius	NA	Broad-leaved dock	Plant	Rumex	NA	Basic	200	2018	2
10450481	12	France	Lolium perenne	Lolium	1	1	Vicia sativa	NA	Common vetch	Plant	Vicia	NA	Phytosanitary Requirement	200	2018	2
10450481	12	France	Lolium perenne	Lolium	1	1	Vulpia bromoides	NA	Brome fescue	Plant	Vulpia	NA	Phytosanitary Requirement	200	2018	2
10455955	21	USA	Trifolium pratense	Trifolium	1	1	Persicaria lapathifolia	NA	Pale smartweed	Plant	Persicaria	Polygonum lapathifolium	Basic	6.642	2018	2
10455955	21	USA	Trifolium pratense	Trifolium	1	1	Vulpia bromoides	NA	Brome fescue	Plant	Vulpia	NA	Phytosanitary Requirement	6.642	2018	2
10464660	12	Netherlands	Lolium perenne	Lolium	1	1	Brassica sp.	NA	Mustard	Plant	Brassica	NA	Genus or Family Level Only Identification	170	2018	2
10464660	12	Netherlands	Lolium perenne	Lolium	1	1	Marrubium vulgare	NA	White horehound	Plant	Marrubium	NA	Basic	170	2018	2
10508889	12	France	Lolium perenne	Lolium	1	1	Polygonum aviculare	NA	Prostrate knotweed	Plant	Polygonum	NA	Basic	600	2018	3
10531332	389	Australia	Trifolium alexandrinum	Trifolium	1	1	Lolium sp.	1	Ryegrass	Plant	Lolium	NA	Genus or Family Level Only Identification	250	2018	3
10531332	389	Australia	Trifolium alexandrinum	Trifolium	1	1	Trifolium pratense	1	Red clover	Plant	Trifolium	NA	Basic	250	2018	3
10531332	389	Australia	Trifolium alexandrinum	Trifolium	1	1	Trifolium resupinatum	6	Persian clover	Plant	Trifolium	NA	Basic	250	2018	3
10536597	12	Belgium	Lolium perenne	Lolium	1	1	Echinochloa crusgalli	NA	Cockspur grass	Plant	Echinochloa	NA	Phytosanitary Requirement	200	2018	3
10587520	12	Australia	Trifolium michelianum	Trifolium	1	1	Phalaris aquatica	4	Harding grass	Plant	Phalaris	NA	Phytosanitary Requirement	10000	2018	4
10587521	12	Australia	Trifolium michelianum	Trifolium	1	1	Brassica sp.	3	Mustard	Plant	Brassica	NA	Genus or Family Level Only Identification	5000	2018	4
10413667	30	France	Lolium perenne	Lolium	1	1	Panicum miliaceum	NA	Proso millet	Plant	Panicum	NA	Phytosanitary Requirement	360	2018	2
10483074	15	France	Lolium x hybridum (L. multiflorum x L. perenne)	Lolium	1	1	Lolium sp.	NA	Ryegrass	Plant	Lolium	NA	Genus or Family Level Only Identification	750	2018	3
10483074	15	France	Lolium x hybridum (L. multiflorum x L. perenne)	Lolium	1	1	Rumex obtusifolius	NA	Broad-leaved dock	Plant	Rumex	NA	Basic	750	2018	3
10483074	15	France	Lolium x hybridum (L. multiflorum x L. perenne)	Lolium	1	1	Trifolium repens	1	White clover	Plant	Trifolium	NA	Basic	750	2018	3
10414041	15	Germany	Lolium multiflorum	Lolium	1	1	Amaranthus sp.	1	Amaranth	Plant	Amaranthus	NA	Genus or Family Level Only Identification	650	2018	2
10486678	12	France	Trifolium repens	Trifolium	1	1	Chenopodium album	10	Pigweed	Plant	Chenopodium	NA	Basic	150	2018	3
10486678	12	France	Trifolium repens	Trifolium	1	1	Cirsium vulgare	2	Spear thistle	Plant	Cirsium	NA	Basic	150	2018	3
10486678	12	France	Trifolium repens	Trifolium	1	1	Festuca arundinacea	1	Tall fescue	Plant	Festuca	NA	Phytosanitary Requirement	150	2018	3
10486678	12	France	Trifolium repens	Trifolium	1	1	Helminthotheca echioides	4	Bristly oxtongue	Plant	Helminthotheca	Picris echioides	Basic	150	2018	3
10486678	12	France	Trifolium repens	Trifolium	1	1	Lolium sp.	1	Ryegrass	Plant	Lolium	NA	Genus or Family Level Only Identification	150	2018	3
10486678	12	France	Trifolium repens	Trifolium	1	1	Panicum sp.	1	Panicgrass	Plant	Panicum	NA	Genus or Family Level Only Identification	150	2018	3
10486678	12	France	Trifolium repens	Trifolium	1	1	Picris hieracioides	13	Hawkweed Oxtongue	Plant	Picris	Picris burbidgei	Basic	150	2018	3
10486678	12	France	Trifolium repens	Trifolium	1	1	Plantago lanceolata	7	Ribwort Plantain	Plant	Plantago	NA	Basic	150	2018	3
10486678	12	France	Trifolium repens	Trifolium	1	1	Trifolium striatum	NA	Knotted clover	Plant	Trifolium	NA	Basic	150	2018	3
10416753	12	France	Lolium perenne	Lolium	1	1	Persicaria lapathifolia	NA	Pale smartweed	Plant	Persicaria	Polygonum lapathifolium	Basic	480	2018	2
10416753	12	France	Lolium perenne	Lolium	1	1	Persicaria maculosa	NA	Redshank	Plant	Persicaria	Polygonum persicaria	Basic	480	2018	2
10416753	12	France	Lolium perenne	Lolium	1	1	Poa annua	NA	Annual bluegrass	Plant	Poa	NA	Phytosanitary Requirement	480	2018	2
10426123	12	Uruguay	Trifolium resupinatum	Trifolium	1	1	Avena sativa	2	Common oat	Plant	Avena	NA	Phytosanitary Requirement	9348	2018	2
10426123	12	Uruguay	Trifolium resupinatum	Trifolium	1	1	Lolium sp.	7	Ryegrass	Plant	Lolium	NA	Genus or Family Level Only Identification	9348	2018	2
10426123	12	Uruguay	Trifolium resupinatum	Trifolium	1	1	Eleusine indica	1	Indian goosegrass	Plant	Eleusine	NA	Basic	9348	2018	2
10426123	12	Uruguay	Trifolium resupinatum	Trifolium	1	1	Agropyron sp.	NA	Wheatgrass	Plant	Agropyron	NA	Genus or Family Level Only Identification	9348	2018	2
10426123	12	Uruguay	Trifolium resupinatum	Trifolium	1	1	Poa sp.	1	Wheatgrass	Plant	Agropyron	NA	Genus or Family Level Only Identification	9348	2018	2
10490192	17	France	Lolium x hybridum (L. multiflorum x L. perenne)	Lolium	1	1	Bromus hordeaceus	NA	Soft brome	Plant	Bromus	NA	Phytosanitary Requirement	520	2018	3
10490192	17	France	Lolium x hybridum (L. multiflorum x L. perenne)	Lolium	1	1	Bromus sterilis	NA	Barren brome	Plant	Bromus	NA	Phytosanitary Requirement	520	2018	3
10490192	17	France	Lolium x hybridum (L. multiflorum x L. perenne)	Lolium	1	1	Rumex crispus	NA	Curly Dock	Plant	Rumex	NA	Basic	520	2018	3
10490193	17	France	Lolium x hybridum (L. multiflorum x L. perenne)	Lolium	1	1	Solanum nigrum	NA	Black nightshade	Plant	Solanum	NA	Requires Assessment	30	2018	3
10556503	12	Poland	Lolium perenne	Lolium	1	1	Aira caryophyllea	NA	Silver hairgrass	Plant	Aira	NA	Basic	1450	2018	4
10556503	12	Poland	Lolium perenne	Lolium	1	1	Trifolium repens	NA	White clover	Plant	Trifolium	NA	Basic	1450	2018	4
10556504	12	Poland	Lolium perenne	Lolium	1	1	Aira caryophyllea	NA	Silver hairgrass	Plant	Aira	NA	Basic	1200	2018	4
10556504	12	Poland	Lolium perenne	Lolium	1	1	Brassica sp.	NA	Mustard	Plant	Brassica	NA	Genus or Family Level Only Identification	1200	2018	4
10556504	12	Poland	Lolium perenne	Lolium	1	1	Melilotus albus	NA	White sweetclover	Plant	Melilotus	NA	Basic	1200	2018	4
10556504	12	Poland	Lolium perenne	Lolium	1	1	Phacelia tancetifolia	NA	Blue tansy	Plant	Phacelia	NA	Basic	1200	2018	4
10556504	12	Poland	Lolium perenne	Lolium	1	1	Poa annua	NA	Annual bluegrass	Plant	Poa	NA	Phytosanitary Requirement	1200	2018	4
10556505	12	Poland	Lolium perenne	Lolium	1	1	Anthemis arvensis	NA	Corn chamomile	Plant	Anthemis	NA	Basic	460	2018	4
10556505	12	Poland	Lolium perenne	Lolium	1	1	Bromus hordeaceus	NA	Soft brome	Plant	Bromus	NA	Phytosanitary Requirement	460	2018	4
10904006	12	Australia	Trifolium subterraneum	Trifolium	1	1	Lythrum hyssopifolia	NA	Hyssop loosestrife	Plant	Lythrum	NA	Basic	4702	2018	8
10904006	12	Australia	Trifolium subterraneum	Trifolium	1	1	Medicago sp.	NA	Medick	Plant	Medicago	NA	Genus or Family Level Only Identification	4702	2018	8
10904006	12	Australia	Trifolium subterraneum	Trifolium	1	1	Raphanus sativus	NA	Radish	Plant	Raphanus	NA	Basic	4702	2018	8
10904006	12	Australia	Trifolium subterraneum	Trifolium	1	1	Spinacia oleracea	NA	Spinach	Plant	Spinacia	NA	Basic	4702	2018	8
10984221	701	Australia	Trifolium alexandrinum	Trifolium	1	1	Rumex crispus	NA	Curly Dock	Plant	Rumex	NA	Basic	500	2018	9
10984222	701	Australia	Trifolium resupinatum	Trifolium	1	1	Lolium sp.	NA	Ryegrass	Plant	Lolium	NA	Genus or Family Level Only Identification	987.75	2018	9
10559640	15	Egypt	Trifolium alexandrinum	Trifolium	1	1	Cichorium intybus	NA	Chicory	Plant	Cichorium	NA	Basic	1000	2018	4
10559640	15	Egypt	Trifolium alexandrinum	Trifolium	1	1	Lolium sp.	NA	Ryegrass	Plant	Lolium	NA	Genus or Family Level Only Identification	1000	2018	4
10559640	15	Egypt	Trifolium alexandrinum	Trifolium	1	1	Panicum sp.	NA	Panicgrass	Plant	Panicum	NA	Genus or Family Level Only Identification	1000	2018	4
10559640	15	Egypt	Trifolium alexandrinum	Trifolium	1	1	Trigonella foenumgraecum	NA	Fenugreek	Plant	Trigonella	NA	Phytosanitary Requirement	1000	2018	4
10636038	12	Australia	Trifolium subterraneum	Trifolium	1	1	Avena sp.	NA	Oat	Plant	Avena	NA	Genus or Family Level Only Identification	6000	2018	5
10636038	12	Australia	Trifolium subterraneum	Trifolium	1	1	Vicia sp.	NA	Common Vetch	Plant	Vicia	NA	Genus or Family Level Only Identification	6000	2018	5
11068012	15	Italy	Trifolium incarnatum	Trifolium	1	1	Centaurea cyanus	NA	Cornflower	Plant	Centaurea	NA	Basic	0.2	2018	10
11068015	15	Italy	Trifolium alexandrinum	Trifolium	1	1	Phalaris paradoxa	NA	Hood Canarygrass	Plant	Phalaris	NA	Phytosanitary Requirement	0.2	2018	10
11068015	15	Italy	Trifolium alexandrinum	Trifolium	1	1	Rumex crispus	NA	Curly Dock	Plant	Rumex	NA	Basic	0.2	2018	10
10425881	21	Netherlands	Lolium perenne	Lolium	1	1	Galium aparine	NA	Cleavers	Plant	Galium	NA	Basic	300	2018	2
10425881	21	Netherlands	Lolium perenne	Lolium	1	1	Poa annua	NA	Annual bluegrass	Plant	Poa	NA	Phytosanitary Requirement	300	2018	2
10425881	21	Netherlands	Lolium perenne	Lolium	1	1	Poa trivialis	NA	Rough meadow-grass	Plant	Poa	NA	Phytosanitary Requirement	300	2018	2
10425881	21	Netherlands	Lolium perenne	Lolium	1	1	Vulpia bromoides	NA	Brome fescue	Plant	Vulpia	NA	Phytosanitary Requirement	300	2018	2
7097672	12	Switzerland	Trifolium repens	Trifolium	0	0	NA	NA	NA	NA	NA	NA	NA	0.6	2014	1
7075130	21	Netherlands	Lolium perenne	Lolium	0	0	NA	NA	NA	NA	NA	NA	NA	800	2014	1
7075724	21	Netherlands	Lolium perenne	Lolium	0	0	NA	NA	NA	NA	NA	NA	NA	160	2014	1
7075725	21	Netherlands	Lolium perenne	Lolium	0	0	NA	NA	NA	NA	NA	NA	NA	500	2014	1
7075726	21	Netherlands	Lolium perenne	Lolium	0	0	NA	NA	NA	NA	NA	NA	NA	200	2014	1
7075728	21	Netherlands	Lolium perenne	Lolium	0	0	NA	NA	NA	NA	NA	NA	NA	160	2014	1
7075729	21	Netherlands	Lolium perenne	Lolium	0	0	NA	NA	NA	NA	NA	NA	NA	320	2014	1
7075730	21	Netherlands	Lolium perenne	Lolium	0	0	NA	NA	NA	NA	NA	NA	NA	400	2014	1
7075731	21	Netherlands	Lolium perenne	Lolium	0	0	NA	NA	NA	NA	NA	NA	NA	480	2014	1
7075732	21	Netherlands	Lolium perenne	Lolium	0	0	NA	NA	NA	NA	NA	NA	NA	320	2014	1
7075734	21	Netherlands	Lolium perenne	Lolium	0	0	NA	NA	NA	NA	NA	NA	NA	170	2014	1
7075735	21	Netherlands	Lolium perenne	Lolium	0	0	NA	NA	NA	NA	NA	NA	NA	150	2014	1
7075736	21	Netherlands	Lolium perenne	Lolium	0	0	NA	NA	NA	NA	NA	NA	NA	370	2014	1
7075737	21	Netherlands	Lolium perenne	Lolium	0	0	NA	NA	NA	NA	NA	NA	NA	30	2014	1
7075739	21	Netherlands	Lolium perenne	Lolium	0	0	NA	NA	NA	NA	NA	NA	NA	320	2014	1
7075740	21	Netherlands	Lolium perenne	Lolium	0	0	NA	NA	NA	NA	NA	NA	NA	580	2014	1
7075741	21	Netherlands	Lolium perenne	Lolium	0	0	NA	NA	NA	NA	NA	NA	NA	270	2014	1
7075742	21	Netherlands	Lolium perenne	Lolium	0	0	NA	NA	NA	NA	NA	NA	NA	270	2014	1
7075743	21	Netherlands	Lolium perenne	Lolium	0	0	NA	NA	NA	NA	NA	NA	NA	270	2014	1
7087781	28	Denmark	Trifolium repens	Trifolium	0	0	NA	NA	NA	NA	NA	NA	NA	930	2014	1
7091063	34	Australia	Trifolium resupinatum	Trifolium	0	0	NA	NA	NA	NA	NA	NA	NA	2000	2014	1
7099410	12	USA	Lolium perenne	Lolium	0	0	NA	NA	NA	NA	NA	NA	NA	39142.754	2014	1
7094797	36	United Kingdom	Trifolium repens	Trifolium	0	0	NA	NA	NA	NA	NA	NA	NA	0.001	2014	1
7094855	28	Denmark	Trifolium repens	Trifolium	0	0	NA	NA	NA	NA	NA	NA	NA	5	2014	1
7101305	15	Australia	Trifolium subterraneum	Trifolium	0	0	NA	NA	NA	NA	NA	NA	NA	5000	2014	1
7104555	17	France	Lolium perenne	Lolium	1	0	Claviceps sp.	NA	Ergot	Fungus	Claviceps sp.	NA	NA	400	2014	1
7104659	12	Switzerland	Trifolium pratense	Trifolium	0	0	NA	NA	NA	NA	NA	NA	NA	141	2014	1
7132279	17	France	Lolium perenne	Lolium	0	0	NA	NA	NA	NA	NA	NA	NA	300	2014	1
7110093	12	Netherlands	Lolium perenne	Lolium	0	0	NA	NA	NA	NA	NA	NA	NA	350	2014	2
7113894	12	USA	Lolium perenne	Lolium	0	0	NA	NA	NA	NA	NA	NA	NA	80830	2014	2
7126110	15	France	Trifolium repens	Trifolium	0	0	NA	NA	NA	NA	NA	NA	NA	150	2014	2
7141144	20	France	Lolium perenne	Lolium	0	0	NA	NA	NA	NA	NA	NA	NA	170	2014	2
7142936	17	Netherlands	Lolium perenne	Lolium	0	0	NA	NA	NA	NA	NA	NA	NA	720	2014	2
7146745	50	USA	Trifolium repens	Trifolium	0	0	NA	NA	NA	NA	NA	NA	NA	343.823	2014	2
7146790	30	Switzerland	Lolium hybridium	Lolium	0	0	NA	NA	NA	NA	NA	NA	NA	300	2014	2
7149315	17	France	Lolium perenne	Lolium	1	0	Lepinotus reticulatus	NA	Reticulate-winged booklouse	Insect	Lepinotus	NA	NA	130	2014	2
7149315	17	France	Lolium perenne	Lolium	1	0	Spermophora senoculata	NA	Pholcid spider	Insect	Spermophora	NA	NA	130	2014	2
7149315	17	France	Lolium perenne	Lolium	1	0	Liposcelis pubescens	NA	Booklouse	Insect	Liposcelis	NA	NA	130	2014	2
7150962	58	Uruguay	Lolium multiflorum	Lolium	0	0	NA	NA	NA	NA	NA	NA	NA	0.18	2014	2
7150965	58	Uruguay	Lolium hybridium	Lolium	0	0	NA	NA	NA	NA	NA	NA	NA	0.05	2014	2
7150967	58	Uruguay	Lolium perenne	Lolium	0	0	NA	NA	NA	NA	NA	NA	NA	0.005	2014	2
7151628	15	France	Lolium perenne	Lolium	1	0	Lepinotus reticulatus	NA	Reticulate-winged booklouse	Insect	Lepinotus	NA	NA	120	2014	2
7152215	15	France	Lolium perenne	Lolium	0	0	NA	NA	NA	NA	NA	NA	NA	300	2014	2
7152217	15	France	Lolium perenne	Lolium	1	0	Lepinotus reticulatus	NA	Reticulate-winged booklouse	Insect	Lepinotus	NA	NA	480	2014	2
7155012	59	Australia	Trifolium repens	Trifolium	0	0	NA	NA	NA	NA	NA	NA	NA	0.2	2014	2
7156243	12	Sweden	Trifolium repens	Trifolium	0	0	NA	NA	NA	NA	NA	NA	NA	55	2014	2
7156573	12	France	Lolium perenne	Lolium	1	0	Lepinotus sp.	NA	NA	Insect	Lepinotus	NA	NA	250	2014	2
7156573	12	France	Lolium perenne	Lolium	1	0	Liposcelis bostrychophila	NA	Booklouse	Insect	Liposcelis	NA	NA	250	2014	2
7157245	12	France	Trifolium repens	Trifolium	0	0	NA	NA	NA	NA	NA	NA	NA	60	2014	2
7164377	12	Netherlands	Lolium perenne	Lolium	0	0	NA	NA	NA	NA	NA	NA	NA	600	2014	3
7164863	17	France	Lolium perenne	Lolium	0	0	NA	NA	NA	NA	NA	NA	NA	300	2014	3
7165610	28	Denmark	Lolium multiflorum	Lolium	0	0	NA	NA	NA	NA	NA	NA	NA	500	2014	3
7166530	12	France	Lolium perenne	Lolium	0	0	NA	NA	NA	NA	NA	NA	NA	663.58	2014	3
7201232	12	France	Lolium perenne	Lolium	0	0	NA	NA	NA	NA	NA	NA	NA	518.42	2014	3
7173679	28	Denmark	Lolium perenne	Lolium	0	0	NA	NA	NA	NA	NA	NA	NA	231	2014	3
7175416	12	Australia	Lolium perenne	Lolium	0	0	NA	NA	NA	NA	NA	NA	NA	0.08	2014	3
7175419	12	Australia	Lolium multiflorum	Lolium	0	0	NA	NA	NA	NA	NA	NA	NA	0.03	2014	3
7175820	66	USA	Lolium perenne	Lolium	0	0	NA	NA	NA	NA	NA	NA	NA	710	2014	3
7178586	21	Netherlands	Lolium perenne	Lolium	0	0	NA	NA	NA	NA	NA	NA	NA	0.01	2014	3
7178587	21	Netherlands	Lolium perenne	Lolium	0	0	NA	NA	NA	NA	NA	NA	NA	0.01	2014	3
7178588	21	Netherlands	Lolium perenne	Lolium	0	0	NA	NA	NA	NA	NA	NA	NA	0.01	2014	3
7178589	21	Netherlands	Lolium perenne	Lolium	0	0	NA	NA	NA	NA	NA	NA	NA	0.01	2014	3
7178590	21	Netherlands	Lolium perenne	Lolium	0	0	NA	NA	NA	NA	NA	NA	NA	0.01	2014	3
7178614	21	Netherlands	Lolium perenne	Lolium	0	0	NA	NA	NA	NA	NA	NA	NA	0.01	2014	3
7178615	21	Netherlands	Lolium perenne	Lolium	0	0	NA	NA	NA	NA	NA	NA	NA	0.01	2014	3
7178617	21	Netherlands	Lolium perenne	Lolium	0	0	NA	NA	NA	NA	NA	NA	NA	0.01	2014	3
7178621	21	Netherlands	Lolium perenne	Lolium	0	0	NA	NA	NA	NA	NA	NA	NA	0.01	2014	3
7178622	21	Netherlands	Lolium perenne	Lolium	0	0	NA	NA	NA	NA	NA	NA	NA	0.01	2014	3
7178623	21	Netherlands	Lolium perenne	Lolium	0	0	NA	NA	NA	NA	NA	NA	NA	0.01	2014	3
7178625	21	Netherlands	Lolium perenne	Lolium	0	0	NA	NA	NA	NA	NA	NA	NA	0.01	2014	3
7185231	30	France	Lolium perenne	Lolium	0	0	NA	NA	NA	NA	NA	NA	NA	830	2014	3
7188423	21	Australia	Lolium multiflorum	Lolium	0	0	NA	NA	NA	NA	NA	NA	NA	0.11	2014	3
7188558	68	Pakistan	Trifolium resupinatum	Trifolium	0	0	NA	NA	NA	NA	NA	NA	NA	49.9	2014	3
7191660	50	USA	Lolium multiflorum	Lolium	0	0	NA	NA	NA	NA	NA	NA	NA	362.9	2014	3
7194917	12	USA	Lolium perenne	Lolium	0	0	NA	NA	NA	NA	NA	NA	NA	351.85	2014	3
7196393	21	USA	Trifolium repens	Trifolium	0	0	NA	NA	NA	NA	NA	NA	NA	56.7	2014	3
7196408	21	USA	Trifolium repens	Trifolium	0	0	NA	NA	NA	NA	NA	NA	NA	19.9	2014	3
7196410	21	USA	Trifolium repens	Trifolium	0	0	NA	NA	NA	NA	NA	NA	NA	45.3	2014	3
7198762	64	France	Lolium perenne	Lolium	0	0	NA	NA	NA	NA	NA	NA	NA	700	2014	3
7199157	64	USA	Lolium perenne	Lolium	0	0	NA	NA	NA	NA	NA	NA	NA	476.277	2014	3
7199466	12	Netherlands	Lolium perenne	Lolium	0	0	NA	NA	NA	NA	NA	NA	NA	200	2014	3
7199468	12	Netherlands	Lolium hybridium	Lolium	0	0	NA	NA	NA	NA	NA	NA	NA	400	2014	3
7209490	12	Netherlands	Lolium perenne	Lolium	0	0	NA	NA	NA	NA	NA	NA	NA	300	2014	3
7200699	36	France	Lolium multiflorum	Lolium	0	0	NA	NA	NA	NA	NA	NA	NA	375	2014	3
7207929	12	USA	Lolium perenne	Lolium	0	0	NA	NA	NA	NA	NA	NA	NA	2000	2014	3
7207937	12	Australia	Lolium perenne	Lolium	0	0	NA	NA	NA	NA	NA	NA	NA	2575	2014	3
7209396	12	Australia	Lolium perenne	Lolium	0	0	NA	NA	NA	NA	NA	NA	NA	3750	2014	3
7207623	12	Australia	Trifolium michelianum	Trifolium	0	0	NA	NA	NA	NA	NA	NA	NA	2000	2014	3
7212412	15	Australia	Trifolium pratense	Trifolium	0	0	NA	NA	NA	NA	NA	NA	NA	1450	2014	3
7212609	15	Australia	Trifolium pratense	Trifolium	0	0	NA	NA	NA	NA	NA	NA	NA	1050	2014	3
7227734	28	Denmark	Lolium multiflorum	Lolium	0	0	NA	NA	NA	NA	NA	NA	NA	0.06	2014	3
7227738	28	Denmark	Lolium multiflorum	Lolium	0	0	NA	NA	NA	NA	NA	NA	NA	0.06	2014	3
7227741	28	Denmark	Lolium multiflorum	Lolium	0	0	NA	NA	NA	NA	NA	NA	NA	0.06	2014	3
7227743	28	Denmark	Lolium multiflorum	Lolium	0	0	NA	NA	NA	NA	NA	NA	NA	0.06	2014	3
7227883	28	Denmark	Trifolium repens	Trifolium	0	0	NA	NA	NA	NA	NA	NA	NA	0.014	2014	3
7227887	28	Denmark	Trifolium repens	Trifolium	0	0	NA	NA	NA	NA	NA	NA	NA	0.014	2014	3
7227898	28	Denmark	Trifolium repens	Trifolium	0	0	NA	NA	NA	NA	NA	NA	NA	0.014	2014	3
7228152	28	Denmark	Lolium perenne	Lolium	0	0	NA	NA	NA	NA	NA	NA	NA	0.05	2014	3
7228277	28	Denmark	Lolium perenne	Lolium	0	0	NA	NA	NA	NA	NA	NA	NA	0.05	2014	3
7228286	28	Denmark	Lolium perenne	Lolium	0	0	NA	NA	NA	NA	NA	NA	NA	0.005	2014	3
7228288	28	Denmark	Lolium perenne	Lolium	0	0	NA	NA	NA	NA	NA	NA	NA	0.1	2014	3
7228293	28	Denmark	Lolium hybridium	Lolium	0	0	NA	NA	NA	NA	NA	NA	NA	0.1	2014	3
7228306	28	Denmark	Lolium hybridium	Lolium	0	0	NA	NA	NA	NA	NA	NA	NA	0.05	2014	3
7228308	28	Denmark	Lolium hybridium	Lolium	0	0	NA	NA	NA	NA	NA	NA	NA	0.1	2014	3
7216894	72	Australia	Lolium perenne	Lolium	0	0	NA	NA	NA	NA	NA	NA	NA	1000	2014	3
7218782	15	Switzerland	Lolium hybridium	Lolium	0	0	NA	NA	NA	NA	NA	NA	NA	100	2014	3
7224081	28	USA	Lolium perenne	Lolium	0	0	NA	NA	NA	NA	NA	NA	NA	102	2014	4
7224085	28	USA	Lolium perenne	Lolium	0	0	NA	NA	NA	NA	NA	NA	NA	102	2014	4
7234256	15	Argentina	Trifolium repens	Trifolium	0	0	NA	NA	NA	NA	NA	NA	NA	1	2014	4
7234257	15	Argentina	Trifolium pratense	Trifolium	0	0	NA	NA	NA	NA	NA	NA	NA	0.4	2014	4
7244346	28	USA	Lolium perenne	Lolium	0	0	NA	NA	NA	NA	NA	NA	NA	86	2014	4
7263946	17	Sweden	Trifolium repens	Trifolium	0	0	NA	NA	NA	NA	NA	NA	NA	60	2014	4
7331920	12	USA	Lolium perenne	Lolium	0	0	NA	NA	NA	NA	NA	NA	NA	0	2014	5
7351235	101	USA	Lolium perenne	Lolium	0	0	NA	NA	NA	NA	NA	NA	NA	1133.981	2014	6
7361756	21	Australia	Lolium perenne	Lolium	0	0	NA	NA	NA	NA	NA	NA	NA	0.052	2014	6
7361759	21	Australia	Lolium multiflorum	Lolium	0	0	NA	NA	NA	NA	NA	NA	NA	0.494	2014	6
7385881	59	United Kingdom	Lolium perenne	Lolium	0	0	NA	NA	NA	NA	NA	NA	NA	0.5	2014	6
7406676	59	United Kingdom	Lolium perenne	Lolium	0	0	NA	NA	NA	NA	NA	NA	NA	0.5	2014	6
7406688	59	United Kingdom	Lolium perenne	Lolium	0	0	NA	NA	NA	NA	NA	NA	NA	0.5	2014	6
7399522	12	Switzerland	Trifolium pratense	Trifolium	0	0	NA	NA	NA	NA	NA	NA	NA	25	2014	6
7402877	109	Australia	Trifolium michelianum	Trifolium	0	0	NA	NA	NA	NA	NA	NA	NA	2000	2014	6
7418622	12	Australia	Trifolium resupinatum	Trifolium	0	0	NA	NA	NA	NA	NA	NA	NA	8000	2014	7
7418626	12	Australia	Trifolium subterraneum	Trifolium	0	0	NA	NA	NA	NA	NA	NA	NA	5000	2014	7
7418629	12	Australia	Trifolium michelianum	Trifolium	0	0	NA	NA	NA	NA	NA	NA	NA	8000	2014	7
7425860	12	Australia	Trifolium fragiferum	Trifolium	0	0	NA	NA	NA	NA	NA	NA	NA	3000	2014	7
7425864	12	Australia	Lolium perenne	Lolium	0	0	NA	NA	NA	NA	NA	NA	NA	9375	2014	7
7545919	12	Australia	Lolium perenne	Lolium	0	0	NA	NA	NA	NA	NA	NA	NA	11900	2014	7
7457750	12	USA	Trifolium pratense	Trifolium	0	0	NA	NA	NA	NA	NA	NA	NA	20157	2014	7
7492209	12	Australia	Lolium perenne	Lolium	0	0	NA	NA	NA	NA	NA	NA	NA	14550	2014	8
7496590	28	Denmark	Lolium multiflorum	Lolium	0	0	NA	NA	NA	NA	NA	NA	NA	2525	2014	8
7521654	42	Japan	Lolium multiflorum	Lolium	0	0	NA	NA	NA	NA	NA	NA	NA	200	2014	8
7553552	28	Denmark	Lolium multiflorum	Lolium	0	0	NA	NA	NA	NA	NA	NA	NA	1525	2014	8
7543692	15	Australia	Trifolium pratense	Trifolium	0	0	NA	NA	NA	NA	NA	NA	NA	1000	2014	9
7543693	15	Australia	Trifolium subterraneum	Trifolium	0	0	NA	NA	NA	NA	NA	NA	NA	8000	2014	9
7552681	12	Australia	Lolium perenne	Lolium	0	0	NA	NA	NA	NA	NA	NA	NA	7450	2014	9
7552688	12	Australia	Lolium perenne	Lolium	0	0	NA	NA	NA	NA	NA	NA	NA	8700	2014	9
7552726	12	Australia	Lolium perenne	Lolium	0	0	NA	NA	NA	NA	NA	NA	NA	4795	2014	9
7552733	12	Australia	Lolium perenne	Lolium	0	0	NA	NA	NA	NA	NA	NA	NA	1675	2014	9
7556354	12	Netherlands	Lolium perenne	Lolium	0	0	NA	NA	NA	NA	NA	NA	NA	17.118	2014	9
7589855	72	Australia	Trifolium subterraneum	Trifolium	0	0	NA	NA	NA	NA	NA	NA	NA	4000	2014	9
7588699	173	Australia	Trifolium subterraneum	Trifolium	0	0	NA	NA	NA	NA	NA	NA	NA	2500	2014	9
7593722	28	Denmark	Lolium perenne	Lolium	0	0	NA	NA	NA	NA	NA	NA	NA	1.44	2014	9
7593725	28	Denmark	Lolium xboucheanum	Lolium	0	0	NA	NA	NA	NA	NA	NA	NA	120.7	2014	9
7604553	12	Uruguay	Trifolium pratense	Trifolium	0	0	NA	NA	NA	NA	NA	NA	NA	8750	2014	9
7604554	12	Uruguay	Trifolium pratense	Trifolium	0	0	NA	NA	NA	NA	NA	NA	NA	7000	2014	9
7604556	12	Uruguay	Trifolium pratense	Trifolium	0	0	NA	NA	NA	NA	NA	NA	NA	725	2014	9
7604557	12	Uruguay	Trifolium pratense	Trifolium	0	0	NA	NA	NA	NA	NA	NA	NA	3525	2014	9
7605280	176	United Kingdom	Trifolium repens	Trifolium	0	0	NA	NA	NA	NA	NA	NA	NA	0.089	2014	9
7614470	12	Argentina	Lolium multiflorum	Lolium	0	0	NA	NA	NA	NA	NA	NA	NA	5	2014	10
7614474	12	Argentina	Trifolium repens	Trifolium	0	0	NA	NA	NA	NA	NA	NA	NA	5	2014	10
7711955	12	USA	Lolium perenne	Lolium	0	0	NA	NA	NA	NA	NA	NA	NA	21704	2014	11
7638446	185	United Kingdom	Lolium perenne	Lolium	0	0	NA	NA	NA	NA	NA	NA	NA	24	2014	10
7682880	207	Germany	Trifolium rubens	Trifolium	0	0	NA	NA	NA	NA	NA	NA	NA	0	2014	10
7711955	12	USA	Lolium perenne	Lolium	1	0	Claviceps purpurea	NA	Ergot	Fungus	Claviceps	NA	NA	21704	2014	11
7710134	26	Italy	Trifolium pratense	Trifolium	0	0	NA	NA	NA	NA	NA	NA	NA	250	2014	11
7730285	174	USA	Lolium perenne	Lolium	0	0	NA	NA	NA	NA	NA	NA	NA	24948	2014	11
7749485	12	USA	Lolium perenne	Lolium	0	0	NA	NA	NA	NA	NA	NA	NA	11568.093	2014	11
7763299	15	France	Lolium xboucheanum	Lolium	0	0	NA	NA	NA	NA	NA	NA	NA	0.72	2014	12
7763302	15	France	Lolium multiflorum	Lolium	0	0	NA	NA	NA	NA	NA	NA	NA	2.4	2014	12
7803779	42	France	Lolium multiflorum	Lolium	0	0	NA	NA	NA	NA	NA	NA	NA	0.058	2014	12
7803781	42	France	Lolium perenne	Lolium	0	0	NA	NA	NA	NA	NA	NA	NA	0.233	2014	12
7803782	42	France	Trifolium repens	Trifolium	0	0	NA	NA	NA	NA	NA	NA	NA	0.079	2014	12
7803794	42	France	Trifolium pratense	Trifolium	0	0	NA	NA	NA	NA	NA	NA	NA	0.1	2014	12
7841946	109	USA	Trifolium pratense	Trifolium	0	0	NA	NA	NA	NA	NA	NA	NA	10000	2015	1
7841947	109	USA	Trifolium pratense	Trifolium	0	0	NA	NA	NA	NA	NA	NA	NA	10000	2015	1
7843072	234	Australia	Trifolium alexandrinum	Trifolium	0	0	NA	NA	NA	NA	NA	NA	NA	1000	2015	1
7843083	234	Australia	Trifolium vesiculosum	Trifolium	0	0	NA	NA	NA	NA	NA	NA	NA	1000	2015	1
7843088	234	Australia	Trifolium fragiferum	Trifolium	0	0	NA	NA	NA	NA	NA	NA	NA	500	2015	1
7843094	234	Australia	Trifolium michelianum	Trifolium	0	0	NA	NA	NA	NA	NA	NA	NA	1000	2015	1
7843188	234	Australia	Trifolium resupinatum	Trifolium	0	0	NA	NA	NA	NA	NA	NA	NA	4000	2015	1
7843221	234	Australia	Trifolium subterraneum	Trifolium	0	0	NA	NA	NA	NA	NA	NA	NA	500	2015	1
8555627	12	Uruguay	Lolium multiflorum	Lolium	1	0	Cheyletus eruditus	NA	Mite	Insect	Cheyletus	NA	NA	20000	2015	12
7847210	21	Netherlands	Lolium perenne	Lolium	0	0	NA	NA	NA	NA	NA	NA	NA	300	2015	1
7847211	21	Netherlands	Lolium perenne	Lolium	0	0	NA	NA	NA	NA	NA	NA	NA	450	2015	1
7847212	21	Netherlands	Lolium perenne	Lolium	0	0	NA	NA	NA	NA	NA	NA	NA	600	2015	1
7847234	21	Netherlands	Lolium perenne	Lolium	0	0	NA	NA	NA	NA	NA	NA	NA	400	2015	1
7849442	89	USA	Lolium perenne	Lolium	0	0	NA	NA	NA	NA	NA	NA	NA	249.476	2015	1
7851241	12	Netherlands	Lolium perenne	Lolium	0	0	NA	NA	NA	NA	NA	NA	NA	300	2015	1
7866719	241	Japan	Lolium perenne	Lolium	0	0	NA	NA	NA	NA	NA	NA	NA	400	2015	1
7868350	15	France	Lolium perenne	Lolium	0	0	NA	NA	NA	NA	NA	NA	NA	1.8	2015	1
7868651	17	France	Lolium perenne	Lolium	0	0	NA	NA	NA	NA	NA	NA	NA	300	2015	1
7873295	15	Australia	Trifolium subterraneum	Trifolium	0	0	NA	NA	NA	NA	NA	NA	NA	6475	2015	1
7873297	15	Australia	Trifolium subterraneum	Trifolium	0	0	NA	NA	NA	NA	NA	NA	NA	7000	2015	1
7881549	241	Germany	Lolium perenne	Lolium	0	0	NA	NA	NA	NA	NA	NA	NA	500	2015	2
7893300	246	Australia	Trifolium pratense	Trifolium	0	0	NA	NA	NA	NA	NA	NA	NA	9500	2015	2
7893302	246	Australia	Trifolium resupinatum	Trifolium	0	0	NA	NA	NA	NA	NA	NA	NA	10000	2015	2
7893303	246	Australia	Trifolium hybridum	Trifolium	0	0	NA	NA	NA	NA	NA	NA	NA	500	2015	2
7892560	15	France	Trifolium repens	Trifolium	0	0	NA	NA	NA	NA	NA	NA	NA	150	2015	2
7892562	15	France	Lolium xboucheanum	Lolium	0	0	NA	NA	NA	NA	NA	NA	NA	920	2015	2
7892564	15	France	Lolium perenne	Lolium	0	0	NA	NA	NA	NA	NA	NA	NA	400	2015	2
7896582	23	USA	Trifolium repens	Trifolium	0	0	NA	NA	NA	NA	NA	NA	NA	0.156	2015	2
7905523	12	Netherlands	Lolium perenne	Lolium	0	0	NA	NA	NA	NA	NA	NA	NA	350	2015	2
7905524	12	Netherlands	Lolium perenne	Lolium	0	0	NA	NA	NA	NA	NA	NA	NA	100	2015	2
7905525	12	Netherlands	Lolium perenne	Lolium	0	0	NA	NA	NA	NA	NA	NA	NA	350	2015	2
7905527	12	Netherlands	Lolium perenne	Lolium	0	0	NA	NA	NA	NA	NA	NA	NA	350	2015	2
7905528	12	Netherlands	Lolium perenne	Lolium	0	0	NA	NA	NA	NA	NA	NA	NA	230	2015	2
7905530	12	Netherlands	Lolium perenne	Lolium	0	0	NA	NA	NA	NA	NA	NA	NA	400	2015	2
7905643	17	France	Lolium perenne	Lolium	0	0	NA	NA	NA	NA	NA	NA	NA	120	2015	2
7908258	30	France	Lolium xboucheanum	Lolium	0	0	NA	NA	NA	NA	NA	NA	NA	190	2015	2
7908550	12	France	Lolium perenne	Lolium	0	0	NA	NA	NA	NA	NA	NA	NA	600	2015	2
7908592	20	France	Trifolium repens	Trifolium	0	0	NA	NA	NA	NA	NA	NA	NA	80	2015	2
7908593	20	France	Lolium perenne	Lolium	0	0	NA	NA	NA	NA	NA	NA	NA	450	2015	2
7913885	28	USA	Trifolium pratense	Trifolium	0	0	NA	NA	NA	NA	NA	NA	NA	8980	2015	2
7915037	154	Australia	Lolium perenne	Lolium	0	0	NA	NA	NA	NA	NA	NA	NA	0.03	2015	2
7916610	17	France	Lolium perenne	Lolium	0	0	NA	NA	NA	NA	NA	NA	NA	50	2015	2
7917042	241	Australia	Trifolium michelianum	Trifolium	0	0	NA	NA	NA	NA	NA	NA	NA	1	2015	2
7917781	12	Switzerland	Lolium perenne	Lolium	0	0	NA	NA	NA	NA	NA	NA	NA	250	2015	2
7917782	12	Switzerland	Trifolium pratense	Trifolium	0	0	NA	NA	NA	NA	NA	NA	NA	50	2015	2
7926059	21	USA	Lolium perenne	Lolium	0	0	NA	NA	NA	NA	NA	NA	NA	337.5	2015	2
7933675	21	USA	Lolium perenne	Lolium	0	0	NA	NA	NA	NA	NA	NA	NA	225	2015	2
7929576	30	France	Lolium xboucheanum	Lolium	0	0	NA	NA	NA	NA	NA	NA	NA	200	2015	2
7932495	15	France	Lolium perenne	Lolium	0	0	NA	NA	NA	NA	NA	NA	NA	60	2015	2
7938071	12	Sweden	Trifolium repens	Trifolium	0	0	NA	NA	NA	NA	NA	NA	NA	8	2015	2
7938173	17	France	Lolium perenne	Lolium	0	0	NA	NA	NA	NA	NA	NA	NA	150	2015	2
7940185	12	Switzerland	Trifolium repens	Trifolium	0	0	NA	NA	NA	NA	NA	NA	NA	25	2015	3
7941858	15	Australia	Lolium perenne	Lolium	0	0	NA	NA	NA	NA	NA	NA	NA	60	2015	3
7953600	15	Australia	Lolium perenne	Lolium	0	0	NA	NA	NA	NA	NA	NA	NA	100	2015	3
7946062	20	USA	Lolium perenne	Lolium	0	0	NA	NA	NA	NA	NA	NA	NA	272	2015	3
7949062	64	USA	Lolium perenne	Lolium	0	0	NA	NA	NA	NA	NA	NA	NA	100	2015	3
7949085	28	USA	Lolium perenne	Lolium	0	0	NA	NA	NA	NA	NA	NA	NA	3588	2015	3
7949086	28	USA	Lolium multiflorum	Lolium	0	0	NA	NA	NA	NA	NA	NA	NA	2238	2015	3
7951575	12	South Africa	Trifolium repens	Trifolium	0	0	NA	NA	NA	NA	NA	NA	NA	100	2015	3
7956520	12	Australia	Lolium perenne	Lolium	0	0	NA	NA	NA	NA	NA	NA	NA	4809	2015	3
7956521	12	Australia	Trifolium fragiferum	Trifolium	0	0	NA	NA	NA	NA	NA	NA	NA	5000	2015	3
8073585	241	France	Lolium perenne	Lolium	0	0	NA	NA	NA	NA	NA	NA	NA	900	2015	3
7959290	12	USA	Trifolium pratense	Trifolium	0	0	NA	NA	NA	NA	NA	NA	NA	20000	2015	3
7961698	241	Belgium	Lolium perenne	Lolium	0	0	NA	NA	NA	NA	NA	NA	NA	600	2015	3
7961701	241	Switzerland	Lolium perenne	Lolium	0	0	NA	NA	NA	NA	NA	NA	NA	600	2015	3
7961702	241	Switzerland	Lolium perenne	Lolium	0	0	NA	NA	NA	NA	NA	NA	NA	60	2015	3
7966730	30	Switzerland	Lolium hybridium	Lolium	0	0	NA	NA	NA	NA	NA	NA	NA	250	2015	3
7970614	28	USA	Lolium perenne	Lolium	0	0	NA	NA	NA	NA	NA	NA	NA	634.54	2015	3
8085671	28	USA	Lolium multiflorum	Lolium	0	0	NA	NA	NA	NA	NA	NA	NA	4875	2015	3
8085673	28	USA	Lolium multiflorum	Lolium	0	0	NA	NA	NA	NA	NA	NA	NA	8300	2015	3
7971593	21	Netherlands	Lolium perenne	Lolium	0	0	NA	NA	NA	NA	NA	NA	NA	330	2015	3
7978125	255	Australia	Trifolium pratense	Trifolium	0	0	NA	NA	NA	NA	NA	NA	NA	25	2015	3
7980268	21	Australia	Trifolium resupinatum	Trifolium	0	0	NA	NA	NA	NA	NA	NA	NA	0.5	2015	3
7980302	21	Australia	Trifolium michelianum	Trifolium	0	0	NA	NA	NA	NA	NA	NA	NA	0.5	2015	3
7980304	21	Australia	Trifolium subterraneum	Trifolium	0	0	NA	NA	NA	NA	NA	NA	NA	2	2015	3
7983501	241	USA	Lolium perenne	Lolium	0	0	NA	NA	NA	NA	NA	NA	NA	20.68	2015	3
7986490	21	USA	Trifolium repens	Trifolium	0	0	NA	NA	NA	NA	NA	NA	NA	181.44	2015	3
7986620	17	United Kingdom	Trifolium pratense	Trifolium	0	0	NA	NA	NA	NA	NA	NA	NA	1	2015	3
7986621	17	United Kingdom	Lolium perenne	Lolium	0	0	NA	NA	NA	NA	NA	NA	NA	5	2015	3
7986622	17	United Kingdom	Lolium hybridium	Lolium	0	0	NA	NA	NA	NA	NA	NA	NA	5	2015	3
7986623	17	United Kingdom	Lolium perenne	Lolium	0	0	NA	NA	NA	NA	NA	NA	NA	650	2015	3
7989305	20	USA	Trifolium pratense	Trifolium	0	0	NA	NA	NA	NA	NA	NA	NA	50	2015	3
7996909	173	USA	Lolium perenne	Lolium	0	0	NA	NA	NA	NA	NA	NA	NA	5445	2015	3
7996730	30	Lithuania	Trifolium repens	Trifolium	0	0	NA	NA	NA	NA	NA	NA	NA	300	2015	3
8001860	21	France	Lolium multiflorum	Lolium	0	0	NA	NA	NA	NA	NA	NA	NA	0.1	2015	3
8001861	21	France	Lolium multiflorum	Lolium	0	0	NA	NA	NA	NA	NA	NA	NA	0.1	2015	3
8001862	21	France	Lolium multiflorum	Lolium	0	0	NA	NA	NA	NA	NA	NA	NA	0.1	2015	3
8001864	21	France	Lolium multiflorum	Lolium	0	0	NA	NA	NA	NA	NA	NA	NA	0.1	2015	3
8001865	21	France	Lolium multiflorum	Lolium	0	0	NA	NA	NA	NA	NA	NA	NA	0.1	2015	3
8001866	21	France	Lolium multiflorum	Lolium	0	0	NA	NA	NA	NA	NA	NA	NA	0.1	2015	3
8001867	21	France	Lolium multiflorum	Lolium	0	0	NA	NA	NA	NA	NA	NA	NA	0.1	2015	3
8001868	21	France	Lolium multiflorum	Lolium	0	0	NA	NA	NA	NA	NA	NA	NA	0.1	2015	3
8001869	21	France	Lolium multiflorum	Lolium	0	0	NA	NA	NA	NA	NA	NA	NA	0.1	2015	3
8001870	21	Netherlands	Lolium multiflorum	Lolium	0	0	NA	NA	NA	NA	NA	NA	NA	0.1	2015	3
8001871	21	Netherlands	Lolium multiflorum	Lolium	0	0	NA	NA	NA	NA	NA	NA	NA	0.1	2015	3
8001873	21	France	Lolium xboucheanum	Lolium	0	0	NA	NA	NA	NA	NA	NA	NA	0.1	2015	3
8001886	21	France	Lolium xboucheanum	Lolium	0	0	NA	NA	NA	NA	NA	NA	NA	0.1	2015	3
8001888	21	France	Lolium xboucheanum	Lolium	0	0	NA	NA	NA	NA	NA	NA	NA	0.1	2015	3
8002659	21	France	Lolium perenne	Lolium	0	0	NA	NA	NA	NA	NA	NA	NA	1.09	2015	4
8219643	21	France	Lolium perenne	Lolium	0	0	NA	NA	NA	NA	NA	NA	NA	0.002	2015	4
8021810	20	USA	Lolium multiflorum	Lolium	0	0	NA	NA	NA	NA	NA	NA	NA	19200	2015	4
8054982	266	Denmark	Trifolium repens	Trifolium	0	0	NA	NA	NA	NA	NA	NA	NA	1	2015	4
8057253	12	Australia	Trifolium resupinatum	Trifolium	0	0	NA	NA	NA	NA	NA	NA	NA	7000	2015	4
8062608	21	Australia	Lolium perenne	Lolium	0	0	NA	NA	NA	NA	NA	NA	NA	0.249	2015	4
8066270	12	USA	Trifolium pratense	Trifolium	0	0	NA	NA	NA	NA	NA	NA	NA	9979	2015	4
8097285	12	USA	Trifolium pratense	Trifolium	0	0	NA	NA	NA	NA	NA	NA	NA	9979	2015	4
8219033	21	Australia	Lolium perenne	Lolium	0	0	NA	NA	NA	NA	NA	NA	NA	0.001	2015	4
8090331	246	Australia	Trifolium subterraneum	Trifolium	0	0	NA	NA	NA	NA	NA	NA	NA	3000	2015	5
8090335	246	Australia	Trifolium incarnatum	Trifolium	0	0	NA	NA	NA	NA	NA	NA	NA	700	2015	5
8104755	12	Australia	Trifolium resupinatum	Trifolium	0	0	NA	NA	NA	NA	NA	NA	NA	10000	2015	5
8105233	12	USA	Trifolium pratense	Trifolium	0	0	NA	NA	NA	NA	NA	NA	NA	20157.852	2015	5
8106134	276	Australia	Lolium perenne	Lolium	0	0	NA	NA	NA	NA	NA	NA	NA	25	2015	5
8106135	276	Australia	Lolium perenne	Lolium	0	0	NA	NA	NA	NA	NA	NA	NA	25	2015	5
8106141	276	Australia	Lolium perenne	Lolium	0	0	NA	NA	NA	NA	NA	NA	NA	150	2015	5
8107494	109	USA	Trifolium pratense	Trifolium	0	0	NA	NA	NA	NA	NA	NA	NA	20000	2015	5
8124126	20	Australia	Trifolium resupinatum	Trifolium	0	0	NA	NA	NA	NA	NA	NA	NA	4000	2015	5
8203524	12	USA	Lolium perenne	Lolium	0	0	NA	NA	NA	NA	NA	NA	NA	1	2015	7
8209991	109	Australia	Trifolium subterraneum	Trifolium	0	0	NA	NA	NA	NA	NA	NA	NA	5000	2015	7
8210002	109	Australia	Trifolium resupinatum	Trifolium	0	0	NA	NA	NA	NA	NA	NA	NA	3000	2015	7
8226979	109	Australia	Trifolium subterraneum	Trifolium	0	0	NA	NA	NA	NA	NA	NA	NA	5000	2015	7
8226981	109	Australia	Trifolium subterraneum	Trifolium	0	0	NA	NA	NA	NA	NA	NA	NA	4088	2015	7
8226982	109	Australia	Trifolium subterraneum	Trifolium	0	0	NA	NA	NA	NA	NA	NA	NA	2500	2015	7
8231488	109	Australia	Trifolium subterraneum	Trifolium	0	0	NA	NA	NA	NA	NA	NA	NA	2000	2015	7
8211028	12	Switzerland	Trifolium pratense	Trifolium	1	0	Claviceps purpurea	NA	Ergot	Fungus	Claviceps	NA	NA	100	2015	7
8224057	28	Denmark	Trifolium pratense	Trifolium	0	0	NA	NA	NA	NA	NA	NA	NA	4400	2015	7
8231438	20	USA	Lolium multiflorum	Lolium	1	0	Claviceps purpurea	NA	Ergot	Fungus	Claviceps	NA	NA	3950	2015	7
8231438	20	USA	Lolium multiflorum	Lolium	0	0	NA	NA	NA	NA	NA	NA	NA	3950	2015	7
8255749	109	Australia	Trifolium subterraneum	Trifolium	0	0	NA	NA	NA	NA	NA	NA	NA	5925	2015	7
8259279	12	USA	Lolium perenne	Lolium	0	0	NA	NA	NA	NA	NA	NA	NA	4989.516	2015	7
8287911	101	USA	Lolium perenne	Lolium	0	0	NA	NA	NA	NA	NA	NA	NA	2994	2015	8
8291064	28	Denmark	Trifolium pratense	Trifolium	0	0	NA	NA	NA	NA	NA	NA	NA	100	2015	8
8329405	12	Australia	Lolium perenne	Lolium	0	0	NA	NA	NA	NA	NA	NA	NA	6334	2015	8
8331537	15	France	Lolium perenne	Lolium	0	0	NA	NA	NA	NA	NA	NA	NA	2	2015	8
8334947	12	Uruguay	Trifolium pratense	Trifolium	0	0	NA	NA	NA	NA	NA	NA	NA	0.14	2015	9
8338056	28	Australia	Lolium perenne	Lolium	0	0	NA	NA	NA	NA	NA	NA	NA	500	2015	9
8343095	26	Italy	Trifolium pratense	Trifolium	0	0	NA	NA	NA	NA	NA	NA	NA	25	2015	9
8347325	17	France	Lolium multiflorum	Lolium	0	0	NA	NA	NA	NA	NA	NA	NA	600	2015	9
8407301	28	Denmark	Trifolium pratense	Trifolium	0	0	NA	NA	NA	NA	NA	NA	NA	1.2	2015	10
8412359	12	USA	Lolium perenne	Lolium	0	0	NA	NA	NA	NA	NA	NA	NA	0.45	2015	10
8412403	12	USA	Lolium perenne	Lolium	0	0	NA	NA	NA	NA	NA	NA	NA	0.45	2015	10
8455191	173	USA	Lolium perenne	Lolium	0	0	NA	NA	NA	NA	NA	NA	NA	2267.962	2015	10
8460687	174	USA	Lolium perenne	Lolium	0	0	NA	NA	NA	NA	NA	NA	NA	11974.839	2015	10
8503053	12	Switzerland	Trifolium pratense	Trifolium	0	0	NA	NA	NA	NA	NA	NA	NA	159	2015	11
8515461	207	Germany	Trifolium rubens	Trifolium	0	0	NA	NA	NA	NA	NA	NA	NA	2	2015	11
8548724	28	Denmark	Lolium perenne	Lolium	0	0	NA	NA	NA	NA	NA	NA	NA	76.914	2015	12
8555627	12	Uruguay	Lolium multiflorum	Lolium	0	0	NA	NA	NA	NA	NA	NA	NA	20000	2015	12
8555399	26	Italy	Trifolium pratense	Trifolium	0	0	NA	NA	NA	NA	NA	NA	NA	50	2015	12
8578162	28	USA	Lolium perenne	Lolium	0	0	NA	NA	NA	NA	NA	NA	NA	2815.451	2015	12
8591467	12	Australia	Trifolium michelianum	Trifolium	0	0	NA	NA	NA	NA	NA	NA	NA	5	2015	12
8591743	12	USA	Lolium perenne	Lolium	0	0	NA	NA	NA	NA	NA	NA	NA	9529.976	2015	12
8615090	15	Australia	Trifolium subterraneum	Trifolium	0	0	NA	NA	NA	NA	NA	NA	NA	4000	2015	12
8615425	15	Australia	Trifolium subterraneum	Trifolium	0	0	NA	NA	NA	NA	NA	NA	NA	1175	2015	12
8615431	15	Australia	Trifolium subterraneum	Trifolium	0	0	NA	NA	NA	NA	NA	NA	NA	1825	2015	12
8615435	15	Australia	Trifolium subterraneum	Trifolium	0	0	NA	NA	NA	NA	NA	NA	NA	7000	2015	12
8618198	17	USA	Lolium perenne	Lolium	0	0	NA	NA	NA	NA	NA	NA	NA	100	2016	1
8618322	20	USA	Lolium perenne	Lolium	0	0	NA	NA	NA	NA	NA	NA	NA	294.84	2016	1
8624071	28	Denmark	Trifolium repens	Trifolium	0	0	NA	NA	NA	NA	NA	NA	NA	200	2016	1
8628119	12	Switzerland	Lolium perenne	Lolium	0	0	NA	NA	NA	NA	NA	NA	NA	280	2016	1
8628120	12	Switzerland	Trifolium pratense	Trifolium	0	0	NA	NA	NA	NA	NA	NA	NA	170	2016	1
8628121	12	Switzerland	Trifolium pratense	Trifolium	0	0	NA	NA	NA	NA	NA	NA	NA	230	2016	1
8635130	174	USA	Lolium perenne	Lolium	0	0	NA	NA	NA	NA	NA	NA	NA	408	2016	1
8648402	12	USA	Lolium perenne	Lolium	0	0	NA	NA	NA	NA	NA	NA	NA	5998.759	2016	1
8651645	12	Netherlands	Lolium perenne	Lolium	1	0	Liposcellis sp.	NA	Booklouse	Insect	Liposcellis	NA	NA	800	2016	1
8651645	12	Netherlands	Lolium perenne	Lolium	0	0	NA	NA	NA	NA	NA	NA	NA	800	2016	1
8652266	21	Netherlands	Lolium perenne	Lolium	0	0	NA	NA	NA	NA	NA	NA	NA	2160	2016	1
8652268	30	Spain	Lolium perenne	Lolium	0	0	NA	NA	NA	NA	NA	NA	NA	800	2016	1
8656797	28	USA	Trifolium pratense	Trifolium	0	0	NA	NA	NA	NA	NA	NA	NA	5000	2016	1
8655990	12	Spain	Lolium perenne	Lolium	1	0	Claviceps purpurea	NA	Ergot	Fungus	Claviceps	NA	NA	850	2016	1
8657774	30	France	Lolium x hybridum (L. multiflorum x L. perenne)	Lolium	0	0	NA	NA	NA	NA	NA	NA	NA	200	2016	1
8660565	21	Australia	Trifolium resupinatum	Trifolium	0	0	NA	NA	NA	NA	NA	NA	NA	3	2016	1
8660566	21	Australia	Trifolium vesiculosum	Trifolium	0	0	NA	NA	NA	NA	NA	NA	NA	2	2016	1
8660567	21	Australia	Trifolium alexandrinum	Trifolium	0	0	NA	NA	NA	NA	NA	NA	NA	1	2016	1
8660568	21	Australia	Trifolium subterraneum	Trifolium	0	0	NA	NA	NA	NA	NA	NA	NA	1	2016	1
8660569	21	Australia	Trifolium michelianum	Trifolium	0	0	NA	NA	NA	NA	NA	NA	NA	1	2016	1
8666552	12	Australia	Lolium perenne	Lolium	0	0	NA	NA	NA	NA	NA	NA	NA	0.1	2016	1
8666748	234	Australia	Lolium perenne	Lolium	0	0	NA	NA	NA	NA	NA	NA	NA	1000	2016	1
8667094	12	Netherlands	Lolium perenne	Lolium	1	0	Liposcelis bostrychophila	NA	Booklouse	Insect	Liposcelis	NA	NA	200	2016	1
8669112	373	Belgium	Lolium perenne	Lolium	0	0	NA	NA	NA	NA	NA	NA	NA	260	2016	1
8669138	17	Switzerland	Lolium perenne	Lolium	0	0	NA	NA	NA	NA	NA	NA	NA	225	2016	1
8669139	17	Switzerland	Lolium perenne	Lolium	0	0	NA	NA	NA	NA	NA	NA	NA	125	2016	1
8671059	389	USA	Lolium perenne	Lolium	0	0	NA	NA	NA	NA	NA	NA	NA	1000	2016	1
8674357	28	USA	Lolium multiflorum	Lolium	0	0	NA	NA	NA	NA	NA	NA	NA	500	2016	1
8674401	21	USA	Lolium multiflorum	Lolium	0	0	NA	NA	NA	NA	NA	NA	NA	113.3	2016	1
8674402	21	USA	Lolium perenne	Lolium	0	0	NA	NA	NA	NA	NA	NA	NA	250	2016	1
8676678	28	USA	Lolium perenne	Lolium	0	0	NA	NA	NA	NA	NA	NA	NA	250	2016	1
8676679	28	USA	Lolium perenne	Lolium	0	0	NA	NA	NA	NA	NA	NA	NA	1650	2016	1
8676681	28	USA	Lolium perenne	Lolium	0	0	NA	NA	NA	NA	NA	NA	NA	1100	2016	1
8677425	393	France	Lolium perenne	Lolium	0	0	NA	NA	NA	NA	NA	NA	NA	200	2016	2
8677441	393	France	Lolium perenne	Lolium	0	0	NA	NA	NA	NA	NA	NA	NA	220	2016	2
8681806	12	France	Lolium perenne	Lolium	1	0	Liposcelis pubescens	NA	Booklouse	Insect	Liposcelis	NA	NA	240	2016	2
8681818	12	France	Trifolium repens	Trifolium	0	0	NA	NA	NA	NA	NA	NA	NA	150	2016	2
8683298	12	Australia	Trifolium subterraneum	Trifolium	0	0	NA	NA	NA	NA	NA	NA	NA	10000	2016	2
8697998	12	Australia	Trifolium michelianum	Trifolium	0	0	NA	NA	NA	NA	NA	NA	NA	200	2016	2
8712589	12	France	Lolium perenne	Lolium	0	0	NA	NA	NA	NA	NA	NA	NA	400	2016	2
8686926	26	Italy	Trifolium pratense	Trifolium	0	0	NA	NA	NA	NA	NA	NA	NA	250	2016	2
8690247	30	USA	Lolium perenne	Lolium	0	0	NA	NA	NA	NA	NA	NA	NA	582.9	2016	2
8690358	12	USA	Lolium perenne	Lolium	0	0	NA	NA	NA	NA	NA	NA	NA	278	2016	2
8692780	21	Netherlands	Lolium perenne	Lolium	0	0	NA	NA	NA	NA	NA	NA	NA	325	2016	2
8693765	66	USA	Lolium perenne	Lolium	0	0	NA	NA	NA	NA	NA	NA	NA	95	2016	2
8693864	30	France	Lolium perenne	Lolium	0	0	NA	NA	NA	NA	NA	NA	NA	600	2016	2
8695165	15	France	Lolium multiflorum	Lolium	0	0	NA	NA	NA	NA	NA	NA	NA	400	2016	2
8695592	15	France	Lolium multiflorum	Lolium	0	0	NA	NA	NA	NA	NA	NA	NA	500	2016	2
8739309	30	France	Lolium perenne	Lolium	0	0	NA	NA	NA	NA	NA	NA	NA	380	2016	2
8739313	30	France	Lolium perenne	Lolium	0	0	NA	NA	NA	NA	NA	NA	NA	380	2016	2
8697183	28	USA	Lolium multiflorum	Lolium	0	0	NA	NA	NA	NA	NA	NA	NA	850	2016	2
8707757	12	Japan	Lolium multiflorum	Lolium	0	0	NA	NA	NA	NA	NA	NA	NA	180	2016	2
8707767	12	Japan	Lolium multiflorum	Lolium	0	0	NA	NA	NA	NA	NA	NA	NA	338	2016	2
8707770	12	Japan	Lolium multiflorum	Lolium	0	0	NA	NA	NA	NA	NA	NA	NA	100	2016	2
8707850	30	Canada	Lolium perenne	Lolium	0	0	NA	NA	NA	NA	NA	NA	NA	752	2016	2
8769394	30	Canada	Lolium perenne	Lolium	0	0	NA	NA	NA	NA	NA	NA	NA	73	2016	2
8710418	399	United Kingdom	Lolium perenne	Lolium	0	0	NA	NA	NA	NA	NA	NA	NA	0.5	2016	2
8710420	399	United Kingdom	Lolium x hybridum (L. multiflorum x L. perenne)	Lolium	0	0	NA	NA	NA	NA	NA	NA	NA	0.2	2016	2
8710424	399	United Kingdom	Trifolium pratense	Trifolium	0	0	NA	NA	NA	NA	NA	NA	NA	0.05	2016	2
8711937	15	France	Trifolium pratense	Trifolium	0	0	NA	NA	NA	NA	NA	NA	NA	100	2016	2
8712002	15	France	Lolium perenne	Lolium	0	0	NA	NA	NA	NA	NA	NA	NA	250	2016	2
8712200	15	France	Lolium x hybridum (L. multiflorum x L. perenne)	Lolium	0	0	NA	NA	NA	NA	NA	NA	NA	250	2016	2
8724386	15	France	Lolium x hybridum (L. multiflorum x L. perenne)	Lolium	0	0	NA	NA	NA	NA	NA	NA	NA	150	2016	2
8724487	15	France	Lolium perenne	Lolium	0	0	NA	NA	NA	NA	NA	NA	NA	350	2016	2
8715017	21	Australia	Lolium perenne	Lolium	0	0	NA	NA	NA	NA	NA	NA	NA	0.017	2016	2
8715287	15	France	Lolium multiflorum	Lolium	0	0	NA	NA	NA	NA	NA	NA	NA	0.75	2016	2
8715327	15	France	Lolium perenne	Lolium	0	0	NA	NA	NA	NA	NA	NA	NA	0.5	2016	2
8717643	17	United Kingdom	Trifolium pratense	Trifolium	0	0	NA	NA	NA	NA	NA	NA	NA	48	2016	2
8717740	30	Czech Republic	Trifolium repens	Trifolium	0	0	NA	NA	NA	NA	NA	NA	NA	75	2016	2
8720131	30	France	Lolium perenne	Lolium	0	0	NA	NA	NA	NA	NA	NA	NA	200	2016	2
8720426	12	Netherlands	Lolium perenne	Lolium	0	0	NA	NA	NA	NA	NA	NA	NA	200	2016	2
8723016	12	Germany	Lolium perenne	Lolium	0	0	NA	NA	NA	NA	NA	NA	NA	6	2016	2
8729974	15	France	Lolium perenne	Lolium	0	0	NA	NA	NA	NA	NA	NA	NA	300	2016	2
8730055	23	USA	Trifolium repens	Trifolium	0	0	NA	NA	NA	NA	NA	NA	NA	155	2016	2
8730383	15	France	Lolium multiflorum	Lolium	0	0	NA	NA	NA	NA	NA	NA	NA	250	2016	2
8732365	64	USA	Lolium perenne	Lolium	0	0	NA	NA	NA	NA	NA	NA	NA	1270.059	2016	2
8736021	15	Netherlands	Lolium x hybridum (L. multiflorum x L. perenne)	Lolium	1	0	Lepinotus reticulatus	NA	Reticulate-winged booklouse	Insect	Lepinotus	NA	NA	240	2016	2
8738468	373	USA	Lolium perenne	Lolium	0	0	NA	NA	NA	NA	NA	NA	NA	454	2016	3
8738492	66	USA	Lolium perenne	Lolium	0	0	NA	NA	NA	NA	NA	NA	NA	295	2016	3
8739837	15	USA	Lolium perenne	Lolium	0	0	NA	NA	NA	NA	NA	NA	NA	174	2016	3
8680449	20	France	Lolium perenne	Lolium	1	0	Haemogamasus sp.	NA	Mite	Insect	Haemogamasus	NA	NA	180	2016	2
8697979	12	Australia	Trifolium subterraneum	Trifolium	0	0	NA	NA	NA	NA	NA	NA	NA	4125	2016	2
8743740	20	Belgium	Trifolium repens	Trifolium	0	0	NA	NA	NA	NA	NA	NA	NA	900	2016	3
8748947	20	USA	Lolium temulentum	Lolium	0	0	NA	NA	NA	NA	NA	NA	NA	333.4	2016	3
8749722	405	USA	Lolium perenne	Lolium	0	0	NA	NA	NA	NA	NA	NA	NA	91	2016	3
8750840	66	USA	Lolium perenne	Lolium	0	0	NA	NA	NA	NA	NA	NA	NA	272.158	2016	3
8752992	15	France	Lolium perenne	Lolium	0	0	NA	NA	NA	NA	NA	NA	NA	200	2016	3
8760326	373	Germany	Lolium perenne	Lolium	0	0	NA	NA	NA	NA	NA	NA	NA	575	2016	3
8763953	409	Australia	Lolium perenne	Lolium	0	0	NA	NA	NA	NA	NA	NA	NA	5.046	2016	3
8766823	246	Australia	Trifolium resupinatum	Trifolium	0	0	NA	NA	NA	NA	NA	NA	NA	10000	2016	3
8766832	246	Australia	Trifolium hybridum	Trifolium	0	0	NA	NA	NA	NA	NA	NA	NA	5000	2016	3
8766836	246	Australia	Trifolium incarnatum	Trifolium	0	0	NA	NA	NA	NA	NA	NA	NA	3000	2016	3
8777542	15	France	Lolium perenne	Lolium	0	0	NA	NA	NA	NA	NA	NA	NA	0.5	2016	3
8781236	17	USA	Lolium perenne	Lolium	0	0	NA	NA	NA	NA	NA	NA	NA	703.068	2016	3
8781303	28	USA	Lolium perenne	Lolium	0	0	NA	NA	NA	NA	NA	NA	NA	694	2016	3
8786257	66	Australia	Trifolium resupinatum	Trifolium	0	0	NA	NA	NA	NA	NA	NA	NA	5000	2016	3
8790525	28	Denmark	Trifolium pratense	Trifolium	0	0	NA	NA	NA	NA	NA	NA	NA	4675	2016	3
8814947	28	Denmark	Trifolium pratense	Trifolium	0	0	NA	NA	NA	NA	NA	NA	NA	3025	2016	3
8814949	28	Denmark	Trifolium pratense	Trifolium	0	0	NA	NA	NA	NA	NA	NA	NA	5800	2016	3
8814955	28	Denmark	Trifolium pratense	Trifolium	0	0	NA	NA	NA	NA	NA	NA	NA	5700	2016	3
8791668	415	Greece	Trifolium pallescens	Trifolium	0	0	NA	NA	NA	NA	NA	NA	NA	0.001	2016	3
8791869	21	France	Lolium multiflorum	Lolium	0	0	NA	NA	NA	NA	NA	NA	NA	0.6	2016	3
8791870	21	France	Lolium xboucheanum	Lolium	0	0	NA	NA	NA	NA	NA	NA	NA	0.5	2016	3
8791993	12	Poland	Lolium perenne	Lolium	0	0	NA	NA	NA	NA	NA	NA	NA	300	2016	3
8797058	418	Australia	Trifolium subterraneum	Trifolium	0	0	NA	NA	NA	NA	NA	NA	NA	500	2016	3
8836158	28	USA	Lolium perenne	Lolium	0	0	NA	NA	NA	NA	NA	NA	NA	1800	2016	4
8836351	246	Australia	Trifolium glanduliferum	Trifolium	0	0	NA	NA	NA	NA	NA	NA	NA	3300	2016	4
8837558	28	United Kingdom	Trifolium repens	Trifolium	0	0	NA	NA	NA	NA	NA	NA	NA	1.764	2016	4
8838115	12	South Africa	Lolium multiflorum	Lolium	0	0	NA	NA	NA	NA	NA	NA	NA	2	2016	4
8839657	28	Netherlands	Lolium perenne	Lolium	0	0	NA	NA	NA	NA	NA	NA	NA	0.01	2016	4
8860645	422	Australia	Lolium perenne	Lolium	0	0	NA	NA	NA	NA	NA	NA	NA	0.3	2016	4
8860646	422	Australia	Trifolium subterraneum	Trifolium	0	0	NA	NA	NA	NA	NA	NA	NA	0.08	2016	4
8864558	423	USA	Lolium perenne	Lolium	0	0	NA	NA	NA	NA	NA	NA	NA	0.15	2016	5
8878243	21	Australia	Lolium perenne	Lolium	0	0	NA	NA	NA	NA	NA	NA	NA	0.035	2016	5
8893529	12	Australia	Trifolium subterraneum	Trifolium	0	0	NA	NA	NA	NA	NA	NA	NA	10000	2016	5
8893527	20	Australia	Trifolium vesiculosum	Trifolium	0	0	NA	NA	NA	NA	NA	NA	NA	2000	2016	5
8903498	430	USA	Lolium x hybridum (L. multiflorum x L. perenne)	Lolium	0	0	NA	NA	NA	NA	NA	NA	NA	11975.04	2016	5
8926606	226	Australia	Trifolium subterraneum	Trifolium	0	0	NA	NA	NA	NA	NA	NA	NA	0.5	2016	5
8942962	12	France	Trifolium pratense	Trifolium	0	0	NA	NA	NA	NA	NA	NA	NA	25	2016	6
8942963	12	France	Trifolium pratense	Trifolium	0	0	NA	NA	NA	NA	NA	NA	NA	25	2016	6
8949772	15	Egypt	Trifolium alexandrinum	Trifolium	0	0	NA	NA	NA	NA	NA	NA	NA	1000	2016	6
8990205	439	United Kingdom	Lolium perenne	Lolium	0	0	NA	NA	NA	NA	NA	NA	NA	0.016	2016	6
9098087	12	Australia	Trifolium resupinatum	Trifolium	0	0	NA	NA	NA	NA	NA	NA	NA	10000	2016	8
9098090	12	Australia	Lolium perenne	Lolium	0	0	NA	NA	NA	NA	NA	NA	NA	500	2016	8
9113971	72	Australia	Trifolium subterraneum	Trifolium	0	0	NA	NA	NA	NA	NA	NA	NA	600	2016	8
9113976	72	Australia	Trifolium resupinatum	Trifolium	0	0	NA	NA	NA	NA	NA	NA	NA	400	2016	8
9117634	109	Australia	Trifolium subterraneum	Trifolium	0	0	NA	NA	NA	NA	NA	NA	NA	1375	2016	8
9117637	109	Australia	Trifolium resupinatum	Trifolium	0	0	NA	NA	NA	NA	NA	NA	NA	6975	2016	8
9158052	12	Argentina	Lolium multiflorum	Lolium	1	0	Claviceps purpurea	NA	Ergot	Fungus	Claviceps	NA	NA	10000	2016	9
9158053	12	Argentina	Lolium multiflorum	Lolium	0	0	NA	NA	NA	NA	NA	NA	NA	10000	2016	9
9201027	109	Australia	Trifolium subterraneum	Trifolium	0	0	NA	NA	NA	NA	NA	NA	NA	17000	2016	9
9206682	481	USA	Lolium perenne	Lolium	0	0	NA	NA	NA	NA	NA	NA	NA	4808	2016	9
9207338	246	Australia	Trifolium vesiculosum	Trifolium	0	0	NA	NA	NA	NA	NA	NA	NA	1000	2016	9
9218840	418	Australia	Trifolium subterraneum	Trifolium	0	0	NA	NA	NA	NA	NA	NA	NA	4000	2016	9
9251752	418	Australia	Trifolium subterraneum	Trifolium	0	0	NA	NA	NA	NA	NA	NA	NA	1000	2016	9
9213476	101	USA	Lolium perenne	Lolium	0	0	NA	NA	NA	NA	NA	NA	NA	1497	2016	9
9221461	15	Australia	Trifolium subterraneum	Trifolium	0	0	NA	NA	NA	NA	NA	NA	NA	10000	2016	9
9221462	15	Australia	Trifolium subterraneum	Trifolium	0	0	NA	NA	NA	NA	NA	NA	NA	5000	2016	9
9238564	12	Switzerland	Trifolium repens	Trifolium	0	0	NA	NA	NA	NA	NA	NA	NA	30	2016	10
9262342	496	Australia	Trifolium resupinatum	Trifolium	1	0	Claviceps purpurea	NA	Ergot	Fungus	Claviceps	NA	NA	5122	2016	10
9275914	28	Denmark	Lolium perenne	Lolium	0	0	NA	NA	NA	NA	NA	NA	NA	4000	2016	10
9285495	12	Australia	Trifolium michelianum	Trifolium	0	0	NA	NA	NA	NA	NA	NA	NA	0.1	2016	10
9287245	12	Netherlands	Lolium perenne	Lolium	0	0	NA	NA	NA	NA	NA	NA	NA	0.06	2016	10
9287246	12	Netherlands	Lolium perenne	Lolium	0	0	NA	NA	NA	NA	NA	NA	NA	0.06	2016	10
9287247	12	Netherlands	Lolium perenne	Lolium	0	0	NA	NA	NA	NA	NA	NA	NA	0.06	2016	10
9287248	12	Netherlands	Lolium perenne	Lolium	0	0	NA	NA	NA	NA	NA	NA	NA	0.06	2016	10
9287249	12	Netherlands	Lolium perenne	Lolium	0	0	NA	NA	NA	NA	NA	NA	NA	0.06	2016	10
9287250	12	Netherlands	Lolium perenne	Lolium	0	0	NA	NA	NA	NA	NA	NA	NA	0.06	2016	10
9302241	15	France	Trifolium repens	Trifolium	0	0	NA	NA	NA	NA	NA	NA	NA	0.08	2016	11
9302244	15	France	Trifolium pratense	Trifolium	0	0	NA	NA	NA	NA	NA	NA	NA	0.24	2016	11
9305136	12	USA	Lolium perenne	Lolium	0	0	NA	NA	NA	NA	NA	NA	NA	5000	2016	11
9341255	42	USA	Trifolium pratense	Trifolium	0	0	NA	NA	NA	NA	NA	NA	NA	8006.04	2016	11
9368959	207	Germany	Trifolium rubens	Trifolium	0	0	NA	NA	NA	NA	NA	NA	NA	0	2016	11
9389896	389	USA	Trifolium pratense	Trifolium	0	0	NA	NA	NA	NA	NA	NA	NA	20000	2016	12
9399451	12	USA	Trifolium pratense	Trifolium	0	0	NA	NA	NA	NA	NA	NA	NA	9979	2016	12
9399454	12	USA	Trifolium pratense	Trifolium	0	0	NA	NA	NA	NA	NA	NA	NA	9979	2016	12
9399456	12	USA	Trifolium pratense	Trifolium	0	0	NA	NA	NA	NA	NA	NA	NA	4535.92	2016	12
9399467	12	USA	Lolium perenne	Lolium	0	0	NA	NA	NA	NA	NA	NA	NA	601	2016	12
9397541	20	Australia	Trifolium subterraneum	Trifolium	0	0	NA	NA	NA	NA	NA	NA	NA	5000	2016	12
9438654	26	Italy	Trifolium incarnatum	Trifolium	0	0	NA	NA	NA	NA	NA	NA	NA	50	2016	12
9456356	241	USA	Trifolium pratense	Trifolium	0	0	NA	NA	NA	NA	NA	NA	NA	0.9	2017	1
9464185	520	USA	Lolium perenne	Lolium	0	0	NA	NA	NA	NA	NA	NA	NA	5000	2017	1
9464186	520	USA	Trifolium pratense	Trifolium	0	0	NA	NA	NA	NA	NA	NA	NA	9100	2017	1
9473737	389	France	Lolium perenne	Lolium	0	0	NA	NA	NA	NA	NA	NA	NA	260	2017	1
9476465	389	France	Lolium perenne	Lolium	0	0	NA	NA	NA	NA	NA	NA	NA	150	2017	1
9480162	17	Switzerland	Lolium perenne	Lolium	0	0	NA	NA	NA	NA	NA	NA	NA	120	2017	1
9481035	12	Switzerland	Lolium perenne	Lolium	0	0	NA	NA	NA	NA	NA	NA	NA	120	2017	1
9484153	21	Netherlands	Lolium perenne	Lolium	0	0	NA	NA	NA	NA	NA	NA	NA	250	2017	1
9484154	21	Netherlands	Lolium perenne	Lolium	0	0	NA	NA	NA	NA	NA	NA	NA	350	2017	1
9484155	21	Netherlands	Lolium perenne	Lolium	0	0	NA	NA	NA	NA	NA	NA	NA	350	2017	1
9484156	21	France	Lolium perenne	Lolium	0	0	NA	NA	NA	NA	NA	NA	NA	350	2017	1
9484157	21	Netherlands	Lolium perenne	Lolium	0	0	NA	NA	NA	NA	NA	NA	NA	600	2017	1
9484159	21	Netherlands	Lolium perenne	Lolium	0	0	NA	NA	NA	NA	NA	NA	NA	400	2017	1
9496182	12	USA	Trifolium pratense	Trifolium	0	0	NA	NA	NA	NA	NA	NA	NA	5000	2017	1
9496183	12	USA	Trifolium pratense	Trifolium	0	0	NA	NA	NA	NA	NA	NA	NA	10000	2017	1
9496184	12	USA	Trifolium pratense	Trifolium	0	0	NA	NA	NA	NA	NA	NA	NA	10000	2017	1
9492594	399	United Kingdom	Trifolium repens	Trifolium	0	0	NA	NA	NA	NA	NA	NA	NA	3	2017	1
9509264	17	United Kingdom	Lolium perenne	Lolium	0	0	NA	NA	NA	NA	NA	NA	NA	700	2017	1
9514493	28	Denmark	Trifolium repens	Trifolium	0	0	NA	NA	NA	NA	NA	NA	NA	50	2017	2
9524323	389	USA	Trifolium pratense	Trifolium	0	0	NA	NA	NA	NA	NA	NA	NA	9979	2017	2
9524324	389	USA	Trifolium pratense	Trifolium	0	0	NA	NA	NA	NA	NA	NA	NA	9071	2017	2
9524325	389	USA	Trifolium pratense	Trifolium	0	0	NA	NA	NA	NA	NA	NA	NA	90.7	2017	2
9534637	12	South Africa	Lolium multiflorum	Lolium	0	0	NA	NA	NA	NA	NA	NA	NA	675	2017	2
9548205	496	USA	Lolium multiflorum	Lolium	0	0	NA	NA	NA	NA	NA	NA	NA	2993.71	2017	2
9548210	496	USA	Trifolium incarnatum	Trifolium	0	0	NA	NA	NA	NA	NA	NA	NA	997.903	2017	2
9548211	496	USA	Trifolium pratense	Trifolium	0	0	NA	NA	NA	NA	NA	NA	NA	4989.516	2017	2
9649090	12	Poland	Lolium perenne	Lolium	0	0	NA	NA	NA	NA	NA	NA	NA	140	2017	2
9649092	12	Poland	Lolium perenne	Lolium	0	0	NA	NA	NA	NA	NA	NA	NA	84	2017	2
9553366	12	South Africa	Lolium multiflorum	Lolium	0	0	NA	NA	NA	NA	NA	NA	NA	0.5	2017	2
9563453	12	France	Lolium perenne	Lolium	1	0	Stegobium paniceum	NA	Drugstore beetle	Insect	Stegobium	NA	NA	240	2017	2
9568241	21	USA	Lolium multiflorum	Lolium	0	0	NA	NA	NA	NA	NA	NA	NA	90.719	2017	2
9568244	21	USA	Lolium perenne	Lolium	0	0	NA	NA	NA	NA	NA	NA	NA	1372.117	2017	2
9568856	21	Belgium	Lolium perenne	Lolium	0	0	NA	NA	NA	NA	NA	NA	NA	400	2017	2
9568858	21	Netherlands	Lolium perenne	Lolium	0	0	NA	NA	NA	NA	NA	NA	NA	123.8	2017	2
9568859	21	Netherlands	Lolium perenne	Lolium	0	0	NA	NA	NA	NA	NA	NA	NA	142.8	2017	2
9568861	21	Netherlands	Lolium perenne	Lolium	0	0	NA	NA	NA	NA	NA	NA	NA	500	2017	2
9568864	21	Netherlands	Lolium perenne	Lolium	0	0	NA	NA	NA	NA	NA	NA	NA	330	2017	2
9576879	15	France	Trifolium repens	Trifolium	0	0	NA	NA	NA	NA	NA	NA	NA	50	2017	2
9576961	30	France	Lolium xboucheanum	Lolium	0	0	NA	NA	NA	NA	NA	NA	NA	332	2017	2
9577244	531	Australia	Trifolium subterraneum	Trifolium	0	0	NA	NA	NA	NA	NA	NA	NA	401000	2017	2
9577750	389	USA	Lolium perenne	Lolium	0	0	NA	NA	NA	NA	NA	NA	NA	2315	2017	2
9589640	12	Australia	Trifolium michelianum	Trifolium	0	0	NA	NA	NA	NA	NA	NA	NA	7042	2017	2
9579317	17	France	Lolium perenne	Lolium	1	0	Liposcellis decolor	NA	Booklouse	Insect	Liposcellis	NA	NA	200	2017	3
9579341	17	France	Lolium perenne	Lolium	0	0	NA	NA	NA	NA	NA	NA	NA	200	2017	3
9580872	28	Uruguay	Trifolium pratense	Trifolium	0	0	NA	NA	NA	NA	NA	NA	NA	10000	2017	3
9584892	185	United Kingdom	Trifolium repens	Trifolium	0	0	NA	NA	NA	NA	NA	NA	NA	1.8	2017	3
9584904	185	United Kingdom	Trifolium repens	Trifolium	0	0	NA	NA	NA	NA	NA	NA	NA	25	2017	3
9585839	12	Germany	Lolium perenne	Lolium	0	0	NA	NA	NA	NA	NA	NA	NA	300	2017	3
9591082	21	Australia	Trifolium vesiculosum	Trifolium	0	0	NA	NA	NA	NA	NA	NA	NA	4000	2017	3
9591083	21	Australia	Trifolium resupinatum	Trifolium	0	0	NA	NA	NA	NA	NA	NA	NA	50	2017	3
9591084	21	Australia	Trifolium subterraneum	Trifolium	0	0	NA	NA	NA	NA	NA	NA	NA	25	2017	3
9592824	534	United Kingdom	Lolium perenne	Lolium	0	0	NA	NA	NA	NA	NA	NA	NA	0.533	2017	3
9594526	20	USA	Lolium perenne	Lolium	0	0	NA	NA	NA	NA	NA	NA	NA	249.48	2017	3
9597421	536	Australia	Lolium multiflorum	Lolium	1	0	Claviceps sp.	NA	Ergot	Fungus	Claviceps	NA	NA	400	2017	3
9604056	17	United Kingdom	Lolium perenne	Lolium	0	0	NA	NA	NA	NA	NA	NA	NA	300	2017	3
9604602	12	France	Lolium x hybridum (L. multiflorum x L. perenne)	Lolium	0	0	NA	NA	NA	NA	NA	NA	NA	200	2017	3
9610344	15	France	Lolium multiflorum	Lolium	0	0	NA	NA	NA	NA	NA	NA	NA	0.8	2017	3
9610345	15	France	Lolium xboucheanum	Lolium	0	0	NA	NA	NA	NA	NA	NA	NA	0.2	2017	3
9610346	15	France	Lolium multiflorum	Lolium	0	0	NA	NA	NA	NA	NA	NA	NA	0.8	2017	3
9616245	26	Italy	Trifolium pratense	Trifolium	0	0	NA	NA	NA	NA	NA	NA	NA	250	2017	3
9617148	28	Denmark	Lolium perenne	Lolium	0	0	NA	NA	NA	NA	NA	NA	NA	800	2017	3
9617149	28	Denmark	Lolium perenne	Lolium	0	0	NA	NA	NA	NA	NA	NA	NA	250	2017	3
9617150	28	Denmark	Lolium multiflorum	Lolium	0	0	NA	NA	NA	NA	NA	NA	NA	2025	2017	3
9617156	28	Denmark	Lolium perenne	Lolium	0	0	NA	NA	NA	NA	NA	NA	NA	250	2017	3
9626029	539	France	Trifolium pratense	Trifolium	0	0	NA	NA	NA	NA	NA	NA	NA	25	2017	3
9628399	542	Uruguay	Trifolium resupinatum	Trifolium	0	0	NA	NA	NA	NA	NA	NA	NA	0.05	2017	3
9628400	542	Uruguay	Lolium multiflorum	Lolium	0	0	NA	NA	NA	NA	NA	NA	NA	0.05	2017	3
9628401	542	Uruguay	Lolium multiflorum	Lolium	0	0	NA	NA	NA	NA	NA	NA	NA	0.05	2017	3
9628412	542	Uruguay	Trifolium pratense	Trifolium	0	0	NA	NA	NA	NA	NA	NA	NA	0.05	2017	3
9635964	20	Germany	Lolium perenne	Lolium	0	0	NA	NA	NA	NA	NA	NA	NA	300	2017	3
9636279	28	USA	Lolium perenne	Lolium	0	0	NA	NA	NA	NA	NA	NA	NA	249.47	2017	3
9636380	21	Belgium	Lolium perenne	Lolium	0	0	NA	NA	NA	NA	NA	NA	NA	500	2017	3
9648655	28	Denmark	Lolium perenne	Lolium	0	0	NA	NA	NA	NA	NA	NA	NA	0.062	2017	3
9657022	15	Australia	Trifolium subterraneum	Trifolium	0	0	NA	NA	NA	NA	NA	NA	NA	0.1	2017	4
9660539	389	Japan	Lolium perenne	Lolium	0	0	NA	NA	NA	NA	NA	NA	NA	140	2017	4
9660541	389	Japan	Lolium perenne	Lolium	0	0	NA	NA	NA	NA	NA	NA	NA	10	2017	4
9660976	15	Australia	Trifolium subterraneum	Trifolium	0	0	NA	NA	NA	NA	NA	NA	NA	0.2	2017	4
9678521	12	Unknown Country	Trifolium spumosum	Trifolium	0	0	NA	NA	NA	NA	NA	NA	NA	0.1	2017	4
9678522	12	Unknown Country	Lolium perenne	Lolium	0	0	NA	NA	NA	NA	NA	NA	NA	0.1	2017	4
9678677	12	USA	Lolium perenne	Lolium	0	0	NA	NA	NA	NA	NA	NA	NA	12	2017	4
9678873	28	Denmark	Lolium multiflorum	Lolium	0	0	NA	NA	NA	NA	NA	NA	NA	0.005	2017	4
9678900	28	Denmark	Lolium multiflorum	Lolium	0	0	NA	NA	NA	NA	NA	NA	NA	0.005	2017	4
9678904	28	Denmark	Trifolium pratense	Trifolium	0	0	NA	NA	NA	NA	NA	NA	NA	1.1	2017	4
9680913	241	Australia	Trifolium alexandrinum	Trifolium	0	0	NA	NA	NA	NA	NA	NA	NA	10	2017	4
9684674	28	Denmark	Trifolium pratense	Trifolium	0	0	NA	NA	NA	NA	NA	NA	NA	600	2017	4
9689744	28	USA	Lolium perenne	Lolium	0	0	NA	NA	NA	NA	NA	NA	NA	250	2017	4
9700725	12	France	Trifolium repens	Trifolium	0	0	NA	NA	NA	NA	NA	NA	NA	2	2017	4
9700731	12	France	Trifolium repens	Trifolium	0	0	NA	NA	NA	NA	NA	NA	NA	2	2017	4
9753943	30	South Africa	Lolium perenne	Lolium	0	0	NA	NA	NA	NA	NA	NA	NA	100	2017	5
9772301	28	Denmark	Lolium x hybridum (L. multiflorum x L. perenne)	Lolium	0	0	NA	NA	NA	NA	NA	NA	NA	3.002	2017	5
9782834	28	Denmark	Lolium perenne	Lolium	0	0	NA	NA	NA	NA	NA	NA	NA	0.49	2017	5
9821500	15	Australia	Trifolium subterraneum	Trifolium	0	0	NA	NA	NA	NA	NA	NA	NA	19837	2017	6
9882677	12	Australia	Trifolium subterraneum	Trifolium	0	0	NA	NA	NA	NA	NA	NA	NA	11000	2017	6
9857819	42	Japan	Lolium multiflorum	Lolium	0	0	NA	NA	NA	NA	NA	NA	NA	210	2017	6
9861919	389	Australia	Trifolium subterraneum	Trifolium	0	0	NA	NA	NA	NA	NA	NA	NA	11000	2017	6
9861922	389	Australia	Trifolium resupinatum	Trifolium	0	0	NA	NA	NA	NA	NA	NA	NA	3000	2017	6
9870650	568	Australia	Lolium perenne	Lolium	0	0	NA	NA	NA	NA	NA	NA	NA	6000	2017	6
9882080	15	Netherlands	Lolium multiflorum	Lolium	0	0	NA	NA	NA	NA	NA	NA	NA	1000	2017	7
9946409	21	Australia	Trifolium subterraneum	Trifolium	0	0	NA	NA	NA	NA	NA	NA	NA	500	2017	7
9944641	12	USA	Trifolium pratense	Trifolium	0	0	NA	NA	NA	NA	NA	NA	NA	24947.58	2017	8
10002353	489	USA	Trifolium pratense	Trifolium	0	0	NA	NA	NA	NA	NA	NA	NA	4989.516	2017	8
10002360	489	USA	Lolium multiflorum	Lolium	0	0	NA	NA	NA	NA	NA	NA	NA	2993.71	2017	8
10006547	42	Germany	Trifolium alexandrinum	Trifolium	0	0	NA	NA	NA	NA	NA	NA	NA	6	2017	8
10019802	15	Australia	Trifolium subterraneum	Trifolium	0	0	NA	NA	NA	NA	NA	NA	NA	4000	2017	8
10019803	15	Australia	Trifolium subterraneum	Trifolium	0	0	NA	NA	NA	NA	NA	NA	NA	200	2017	8
10019804	15	Australia	Trifolium subterraneum	Trifolium	0	0	NA	NA	NA	NA	NA	NA	NA	7756	2017	8
10027012	389	USA	Trifolium pratense	Trifolium	0	0	NA	NA	NA	NA	NA	NA	NA	20000	2017	9
10040615	389	USA	Trifolium pratense	Trifolium	0	0	NA	NA	NA	NA	NA	NA	NA	400	2017	9
10037930	542	Uruguay	Lolium multiflorum	Lolium	0	0	NA	NA	NA	NA	NA	NA	NA	0.1	2017	9
10094691	20	Australia	Trifolium fragiferum	Trifolium	0	0	NA	NA	NA	NA	NA	NA	NA	2000	2017	10
10094698	20	Australia	Trifolium resupinatum	Trifolium	0	0	NA	NA	NA	NA	NA	NA	NA	2000	2017	10
10094700	20	Australia	Trifolium incarnatum	Trifolium	0	0	NA	NA	NA	NA	NA	NA	NA	500	2017	10
10117466	12	Czech Republic	Trifolium pratense	Trifolium	0	0	NA	NA	NA	NA	NA	NA	NA	0.1	2017	10
10117530	28	Denmark	Trifolium repens	Trifolium	0	0	NA	NA	NA	NA	NA	NA	NA	0.2	2017	10
10131582	12	Japan	Lolium multiflorum	Lolium	0	0	NA	NA	NA	NA	NA	NA	NA	330	2017	10
10147799	15	France	Lolium perenne	Lolium	0	0	NA	NA	NA	NA	NA	NA	NA	0.4	2017	10
10147801	15	France	Trifolium repens	Trifolium	0	0	NA	NA	NA	NA	NA	NA	NA	0.24	2017	10
10147802	15	France	Trifolium pratense	Trifolium	0	0	NA	NA	NA	NA	NA	NA	NA	0.18	2017	10
10158681	28	Denmark	Lolium multiflorum	Lolium	0	0	NA	NA	NA	NA	NA	NA	NA	0.4	2017	10
10158704	28	Denmark	Lolium multiflorum	Lolium	0	0	NA	NA	NA	NA	NA	NA	NA	1	2017	10
10158706	28	Denmark	Lolium multiflorum	Lolium	0	0	NA	NA	NA	NA	NA	NA	NA	0.15	2017	10
10158707	28	Denmark	Lolium multiflorum	Lolium	0	0	NA	NA	NA	NA	NA	NA	NA	1.5	2017	10
10158709	28	Denmark	Lolium x hybridum (L. multiflorum x L. perenne)	Lolium	0	0	NA	NA	NA	NA	NA	NA	NA	0.25	2017	10
10158724	28	Denmark	Lolium x hybridum (L. multiflorum x L. perenne)	Lolium	0	0	NA	NA	NA	NA	NA	NA	NA	0.1	2017	10
10158728	28	Denmark	Lolium perenne	Lolium	0	0	NA	NA	NA	NA	NA	NA	NA	0.5	2017	10
10158730	28	Denmark	Lolium perenne	Lolium	0	0	NA	NA	NA	NA	NA	NA	NA	1	2017	10
10158733	28	Denmark	Lolium perenne	Lolium	0	0	NA	NA	NA	NA	NA	NA	NA	0.5	2017	10
10158734	28	Denmark	Lolium perenne	Lolium	0	0	NA	NA	NA	NA	NA	NA	NA	0.8	2017	10
10158752	28	Denmark	Lolium perenne	Lolium	0	0	NA	NA	NA	NA	NA	NA	NA	60	2017	10
10158761	28	Denmark	Lolium perenne	Lolium	0	0	NA	NA	NA	NA	NA	NA	NA	20	2017	10
10158774	28	Denmark	Lolium perenne	Lolium	0	0	NA	NA	NA	NA	NA	NA	NA	20	2017	10
10158775	28	Denmark	Lolium perenne	Lolium	0	0	NA	NA	NA	NA	NA	NA	NA	3.5	2017	10
10171541	15	Australia	Trifolium michelianum	Trifolium	0	0	NA	NA	NA	NA	NA	NA	NA	500	2017	10
10171546	15	Australia	Trifolium pratense	Trifolium	0	0	NA	NA	NA	NA	NA	NA	NA	1000	2017	10
10171547	15	Australia	Trifolium pratense	Trifolium	0	0	NA	NA	NA	NA	NA	NA	NA	6411	2017	10
10191409	28	USA	Lolium perenne	Lolium	0	0	NA	NA	NA	NA	NA	NA	NA	226.8	2017	11
10231872	28	USA	Lolium perenne	Lolium	0	0	NA	NA	NA	NA	NA	NA	NA	90.72	2017	11
10231881	28	USA	Lolium perenne	Lolium	0	0	NA	NA	NA	NA	NA	NA	NA	2948.4	2017	11
10231888	28	USA	Lolium perenne	Lolium	0	0	NA	NA	NA	NA	NA	NA	NA	4422.57	2017	11
10231889	28	USA	Lolium perenne	Lolium	0	0	NA	NA	NA	NA	NA	NA	NA	884.52	2017	11
10231890	28	USA	Lolium perenne	Lolium	0	0	NA	NA	NA	NA	NA	NA	NA	1043.27	2017	11
10231891	28	USA	Lolium perenne	Lolium	0	0	NA	NA	NA	NA	NA	NA	NA	3355.26	2017	11
10231892	28	USA	Lolium perenne	Lolium	0	0	NA	NA	NA	NA	NA	NA	NA	2571.9	2017	11
10230622	26	Italy	Trifolium pratense	Trifolium	0	0	NA	NA	NA	NA	NA	NA	NA	100	2017	11
10262980	20	Belgium	Trifolium repens	Trifolium	0	0	NA	NA	NA	NA	NA	NA	NA	10	2017	12
10280872	389	Japan	Lolium multiflorum	Lolium	0	0	NA	NA	NA	NA	NA	NA	NA	450	2017	12
10314325	21	Australia	Trifolium vesiculosum	Trifolium	0	0	NA	NA	NA	NA	NA	NA	NA	15000	2017	12
10358896	12	USA	Lolium perenne	Lolium	1	0	Claviceps purpurea	NA	Ergot	Fungus	Claviceps	NA	NA	10128	2018	1
10358898	12	USA	Lolium perenne	Lolium	0	0	NA	NA	NA	NA	NA	NA	NA	10128	2018	1
10358900	12	USA	Lolium perenne	Lolium	0	0	NA	NA	NA	NA	NA	NA	NA	1422	2018	1
10358901	12	USA	Lolium perenne	Lolium	0	0	NA	NA	NA	NA	NA	NA	NA	9654	2018	1
10358902	12	USA	Lolium perenne	Lolium	0	0	NA	NA	NA	NA	NA	NA	NA	10053	2018	1
10358903	12	USA	Lolium perenne	Lolium	1	0	Claviceps purpurea	NA	Ergot	Fungus	Claviceps	NA	NA	10103	2018	1
10358905	12	USA	Lolium perenne	Lolium	0	0	NA	NA	NA	NA	NA	NA	NA	10128	2018	1
10358907	12	USA	Lolium perenne	Lolium	0	0	NA	NA	NA	NA	NA	NA	NA	10078	2018	1
10358555	21	Netherlands	Lolium perenne	Lolium	0	0	NA	NA	NA	NA	NA	NA	NA	400	2018	1
10358564	21	Netherlands	Lolium perenne	Lolium	1	0	Sclerotinia sp.	NA	NA	Fungus	Sclerotinia	NA	NA	1400	2018	1
10358566	21	Netherlands	Lolium perenne	Lolium	1	0	Claviceps sp.	NA	Ergot	Fungus	Claviceps	NA	NA	380	2018	1
10358572	21	Netherlands	Lolium perenne	Lolium	1	0	Claviceps sp.	NA	Ergot	Fungus	Claviceps	NA	NA	400	2018	1
10358572	21	Netherlands	Lolium perenne	Lolium	0	0	NA	NA	NA	NA	NA	NA	NA	400	2018	1
10380565	17	United Kingdom	Lolium perenne	Lolium	0	0	NA	NA	NA	NA	NA	NA	NA	625	2018	1
10381140	17	United Kingdom	Lolium perenne	Lolium	0	0	NA	NA	NA	NA	NA	NA	NA	50	2018	1
10381141	17	United Kingdom	Lolium perenne	Lolium	0	0	NA	NA	NA	NA	NA	NA	NA	50	2018	1
10381144	17	United Kingdom	Lolium perenne	Lolium	0	0	NA	NA	NA	NA	NA	NA	NA	50	2018	1
10381145	17	United Kingdom	Lolium perenne	Lolium	0	0	NA	NA	NA	NA	NA	NA	NA	0.08	2018	1
10381147	17	United Kingdom	Lolium perenne	Lolium	0	0	NA	NA	NA	NA	NA	NA	NA	0.1	2018	1
10381155	17	United Kingdom	Lolium perenne	Lolium	0	0	NA	NA	NA	NA	NA	NA	NA	0.1	2018	1
10381157	17	United Kingdom	Lolium perenne	Lolium	0	0	NA	NA	NA	NA	NA	NA	NA	0.1	2018	1
10381158	17	United Kingdom	Lolium perenne	Lolium	0	0	NA	NA	NA	NA	NA	NA	NA	0.08	2018	1
10381159	17	United Kingdom	Lolium perenne	Lolium	0	0	NA	NA	NA	NA	NA	NA	NA	0.08	2018	1
10381161	17	United Kingdom	Lolium perenne	Lolium	0	0	NA	NA	NA	NA	NA	NA	NA	0.08	2018	1
10381162	17	United Kingdom	Lolium perenne	Lolium	0	0	NA	NA	NA	NA	NA	NA	NA	0.08	2018	1
10388230	42	Argentina	Lolium multiflorum	Lolium	0	0	NA	NA	NA	NA	NA	NA	NA	2	2018	1
10395479	489	Australia	Trifolium incarnatum	Trifolium	0	0	NA	NA	NA	NA	NA	NA	NA	1000	2018	1
10395856	646	USA	Lolium perenne	Lolium	0	0	NA	NA	NA	NA	NA	NA	NA	4558.6	2018	1
10400594	12	Spain	Lolium perenne	Lolium	1	0	Claviceps purpurea	NA	Ergot	Fungus	Claviceps	NA	NA	25	2018	1
10400597	12	Spain	Lolium perenne	Lolium	0	0	NA	NA	NA	NA	NA	NA	NA	600	2018	1
10408596	15	France	Trifolium repens	Trifolium	1	0	Claviceps purpurea	NA	Ergot	Fungus	Claviceps	NA	NA	250	2018	2
10408596	15	France	Trifolium repens	Trifolium	0	0	NA	NA	NA	NA	NA	NA	NA	250	2018	2
10409478	399	Ireland	Trifolium repens	Trifolium	0	0	NA	NA	NA	NA	NA	NA	NA	25	2018	2
10413666	30	France	Lolium perenne	Lolium	0	0	NA	NA	NA	NA	NA	NA	NA	540	2018	2
10414232	12	USA	Lolium perenne	Lolium	0	0	NA	NA	NA	NA	NA	NA	NA	590	2018	2
10414607	389	Netherlands	Lolium perenne	Lolium	0	0	NA	NA	NA	NA	NA	NA	NA	650	2018	2
10416599	17	USA	Lolium perenne	Lolium	0	0	NA	NA	NA	NA	NA	NA	NA	1210	2018	2
10416697	21	Australia	Trifolium subterraneum	Trifolium	0	0	NA	NA	NA	NA	NA	NA	NA	5	2018	2
10416698	21	Australia	Trifolium michelianum	Trifolium	0	0	NA	NA	NA	NA	NA	NA	NA	1	2018	2
10416699	21	Australia	Trifolium resupinatum	Trifolium	0	0	NA	NA	NA	NA	NA	NA	NA	1	2018	2
10419399	30	Belgium	Lolium perenne	Lolium	0	0	NA	NA	NA	NA	NA	NA	NA	300	2018	2
10422617	21	USA	Trifolium pratense	Trifolium	0	0	NA	NA	NA	NA	NA	NA	NA	23.586	2018	2
10426601	542	Australia	Lolium x hybridum (L. multiflorum x L. perenne)	Lolium	0	0	NA	NA	NA	NA	NA	NA	NA	0.29	2018	2
10433124	21	USA	Trifolium pratense	Trifolium	0	0	NA	NA	NA	NA	NA	NA	NA	1.8	2018	2
10433183	30	Czech Republic	Trifolium repens	Trifolium	0	0	NA	NA	NA	NA	NA	NA	NA	100	2018	2
10433184	389	Italy	Lolium perenne	Lolium	0	0	NA	NA	NA	NA	NA	NA	NA	250	2018	2
10442488	15	Switzerland	Lolium x hybridum (L. multiflorum x L. perenne)	Lolium	0	0	NA	NA	NA	NA	NA	NA	NA	105	2018	2
10446017	28	Denmark	Lolium perenne	Lolium	0	0	NA	NA	NA	NA	NA	NA	NA	110	2018	2
10438291	20	Germany	Lolium perenne	Lolium	0	0	NA	NA	NA	NA	NA	NA	NA	500	2018	2
10446162	21	USA	Trifolium ambiguum	Trifolium	0	0	NA	NA	NA	NA	NA	NA	NA	0.532	2018	2
10447136	21	USA	Trifolium pratense	Trifolium	0	0	NA	NA	NA	NA	NA	NA	NA	11.34	2018	2
10447139	21	USA	Trifolium repens	Trifolium	0	0	NA	NA	NA	NA	NA	NA	NA	1.361	2018	2
10447149	21	USA	Trifolium repens	Trifolium	0	0	NA	NA	NA	NA	NA	NA	NA	3	2018	2
10452469	21	USA	Trifolium repens	Trifolium	0	0	NA	NA	NA	NA	NA	NA	NA	2.26	2018	2
10452471	21	USA	Trifolium repens	Trifolium	0	0	NA	NA	NA	NA	NA	NA	NA	0.6	2018	2
10452486	21	USA	Trifolium repens	Trifolium	0	0	NA	NA	NA	NA	NA	NA	NA	0.284	2018	2
10452490	21	USA	Trifolium repens	Trifolium	0	0	NA	NA	NA	NA	NA	NA	NA	0.417	2018	2
10452494	21	USA	Trifolium repens	Trifolium	0	0	NA	NA	NA	NA	NA	NA	NA	0.444	2018	2
10452507	21	USA	Trifolium repens	Trifolium	0	0	NA	NA	NA	NA	NA	NA	NA	0.382	2018	2
10452508	21	USA	Trifolium repens	Trifolium	0	0	NA	NA	NA	NA	NA	NA	NA	0.367	2018	2
10452513	21	USA	Trifolium repens	Trifolium	0	0	NA	NA	NA	NA	NA	NA	NA	0.456	2018	2
10452515	21	USA	Trifolium repens	Trifolium	0	0	NA	NA	NA	NA	NA	NA	NA	0.375	2018	2
10452516	21	USA	Trifolium repens	Trifolium	0	0	NA	NA	NA	NA	NA	NA	NA	0.401	2018	2
10452518	21	USA	Trifolium repens	Trifolium	0	0	NA	NA	NA	NA	NA	NA	NA	0.9	2018	2
10452568	21	USA	Trifolium repens	Trifolium	0	0	NA	NA	NA	NA	NA	NA	NA	0.385	2018	2
10452572	21	USA	Trifolium repens	Trifolium	0	0	NA	NA	NA	NA	NA	NA	NA	0.15	2018	2
10641970	21	USA	Trifolium ambiguum	Trifolium	0	0	NA	NA	NA	NA	NA	NA	NA	1.252	2018	2
10661441	21	USA	Trifolium ambiguum	Trifolium	0	0	NA	NA	NA	NA	NA	NA	NA	0.843	2018	2
10450489	15	France	Lolium multiflorum	Lolium	0	0	NA	NA	NA	NA	NA	NA	NA	0.2	2018	2
10450490	15	France	Lolium multiflorum	Lolium	0	0	NA	NA	NA	NA	NA	NA	NA	0.15	2018	2
10450491	15	France	Lolium multiflorum	Lolium	0	0	NA	NA	NA	NA	NA	NA	NA	0.2	2018	2
10450494	15	France	Lolium multiflorum	Lolium	0	0	NA	NA	NA	NA	NA	NA	NA	0.12	2018	2
10450495	15	France	Lolium multiflorum	Lolium	0	0	NA	NA	NA	NA	NA	NA	NA	0.18	2018	2
10451741	389	Netherlands	Lolium perenne	Lolium	0	0	NA	NA	NA	NA	NA	NA	NA	150	2018	2
10451742	389	Netherlands	Lolium perenne	Lolium	0	0	NA	NA	NA	NA	NA	NA	NA	150	2018	2
10452891	28	USA	Lolium perenne	Lolium	0	0	NA	NA	NA	NA	NA	NA	NA	113.4	2018	2
10455886	21	USA	Trifolium repens	Trifolium	0	0	NA	NA	NA	NA	NA	NA	NA	0.45	2018	2
10455919	21	USA	Trifolium pratense	Trifolium	0	0	NA	NA	NA	NA	NA	NA	NA	1.64	2018	2
10641980	21	USA	Trifolium pratense	Trifolium	0	0	NA	NA	NA	NA	NA	NA	NA	0.057	2018	2
10460437	21	USA	Trifolium repens	Trifolium	0	0	NA	NA	NA	NA	NA	NA	NA	0.009	2018	2
10465137	21	USA	Trifolium repens	Trifolium	0	0	NA	NA	NA	NA	NA	NA	NA	0.002	2018	2
10465148	21	USA	Trifolium repens	Trifolium	0	0	NA	NA	NA	NA	NA	NA	NA	0.009	2018	2
10465150	21	USA	Trifolium repens	Trifolium	0	0	NA	NA	NA	NA	NA	NA	NA	0.097	2018	2
10465154	21	USA	Trifolium repens	Trifolium	0	0	NA	NA	NA	NA	NA	NA	NA	0.121	2018	2
10465166	21	USA	Trifolium repens	Trifolium	0	0	NA	NA	NA	NA	NA	NA	NA	1.432	2018	2
10465172	21	USA	Trifolium repens	Trifolium	0	0	NA	NA	NA	NA	NA	NA	NA	0.738	2018	2
10465174	21	USA	Trifolium repens	Trifolium	0	0	NA	NA	NA	NA	NA	NA	NA	0.684	2018	2
10465176	21	USA	Trifolium repens	Trifolium	0	0	NA	NA	NA	NA	NA	NA	NA	0.82	2018	2
10465186	21	USA	Trifolium repens	Trifolium	0	0	NA	NA	NA	NA	NA	NA	NA	0.006	2018	2
10465188	21	USA	Trifolium repens	Trifolium	0	0	NA	NA	NA	NA	NA	NA	NA	0.744	2018	2
10465189	21	USA	Trifolium repens	Trifolium	0	0	NA	NA	NA	NA	NA	NA	NA	0.966	2018	2
10465191	21	USA	Trifolium repens	Trifolium	0	0	NA	NA	NA	NA	NA	NA	NA	0.291	2018	2
10465193	21	USA	Trifolium repens	Trifolium	0	0	NA	NA	NA	NA	NA	NA	NA	1.593	2018	2
10465201	21	USA	Trifolium repens	Trifolium	0	0	NA	NA	NA	NA	NA	NA	NA	1.101	2018	2
10465210	21	USA	Trifolium repens	Trifolium	0	0	NA	NA	NA	NA	NA	NA	NA	0.532	2018	2
10465212	21	USA	Trifolium repens	Trifolium	0	0	NA	NA	NA	NA	NA	NA	NA	1.631	2018	2
10462559	20	USA	Lolium perenne	Lolium	0	0	NA	NA	NA	NA	NA	NA	NA	250	2018	2
10464574	21	USA	Trifolium repens	Trifolium	0	0	NA	NA	NA	NA	NA	NA	NA	9.52	2018	2
10464700	12	Netherlands	Lolium perenne	Lolium	0	0	NA	NA	NA	NA	NA	NA	NA	136	2018	2
10464704	12	Germany	Lolium x hybridum (L. multiflorum x L. perenne)	Lolium	0	0	NA	NA	NA	NA	NA	NA	NA	230	2018	2
10464708	12	Netherlands	Lolium perenne	Lolium	0	0	NA	NA	NA	NA	NA	NA	NA	330	2018	2
10464713	12	Netherlands	Lolium perenne	Lolium	0	0	NA	NA	NA	NA	NA	NA	NA	360	2018	2
10464748	12	Netherlands	Lolium perenne	Lolium	0	0	NA	NA	NA	NA	NA	NA	NA	360	2018	2
10465530	15	France	Lolium multiflorum	Lolium	0	0	NA	NA	NA	NA	NA	NA	NA	450	2018	2
10468670	653	Japan	Lolium multiflorum	Lolium	0	0	NA	NA	NA	NA	NA	NA	NA	136	2018	2
10469681	12	France	Lolium perenne	Lolium	0	0	NA	NA	NA	NA	NA	NA	NA	500	2018	2
10469682	12	France	Lolium perenne	Lolium	0	0	NA	NA	NA	NA	NA	NA	NA	160	2018	2
10479554	17	Netherlands	Lolium multiflorum	Lolium	0	0	NA	NA	NA	NA	NA	NA	NA	650	2018	3
10480249	12	Netherlands	Lolium perenne	Lolium	0	0	NA	NA	NA	NA	NA	NA	NA	120	2018	3
10482169	389	USA	Lolium perenne	Lolium	0	0	NA	NA	NA	NA	NA	NA	NA	158.8	2018	3
10483073	15	France	Trifolium repens	Trifolium	0	0	NA	NA	NA	NA	NA	NA	NA	160	2018	3
10483281	12	USA	Lolium perenne	Lolium	0	0	NA	NA	NA	NA	NA	NA	NA	0.021	2018	3
10501114	536	Australia	Lolium multiflorum	Lolium	1	0	Claviceps sp.	NA	Ergot	Fungus	Claviceps	NA	NA	1489	2018	3
10503116	21	Netherlands	Lolium perenne	Lolium	0	0	NA	NA	NA	NA	NA	NA	NA	180	2018	3
10503145	21	Netherlands	Lolium perenne	Lolium	0	0	NA	NA	NA	NA	NA	NA	NA	140	2018	3
10508019	12	USA	Trifolium pratense	Trifolium	0	0	NA	NA	NA	NA	NA	NA	NA	0.14	2018	3
10508889	12	France	Lolium perenne	Lolium	1	0	Haemogamasus sp.	NA	Mite	Insect	Haemogamasus	NA	NA	600	2018	3
10508889	12	France	Lolium perenne	Lolium	1	0	Liposcelis corrodens	NA	Booklouse	Insect	Liposcelis	NA	NA	600	2018	3
10511643	21	USA	Lolium perenne	Lolium	1	0	Claviceps purpurea	NA	Ergot	Fungus	Claviceps	NA	NA	703.06	2018	3
10511682	21	USA	Lolium perenne	Lolium	0	0	NA	NA	NA	NA	NA	NA	NA	748.427	2018	3
10514209	21	Australia	Lolium perenne	Lolium	0	0	NA	NA	NA	NA	NA	NA	NA	0.054	2018	3
10517749	226	Australia	Lolium perenne	Lolium	0	0	NA	NA	NA	NA	NA	NA	NA	0.02	2018	3
10540064	12	USA	Lolium perenne	Lolium	0	0	NA	NA	NA	NA	NA	NA	NA	0.5	2018	3
10559292	20	USA	Lolium perenne	Lolium	0	0	NA	NA	NA	NA	NA	NA	NA	215.456	2018	4
10587519	12	Australia	Trifolium michelianum	Trifolium	1	0	Corynoptera sp.	NA	NA	Insect	Corynoptera	NA	NA	5000	2018	4
10592111	12	France	Lolium perenne	Lolium	0	0	NA	NA	NA	NA	NA	NA	NA	350	2018	4
10413666	30	France	Lolium perenne	Lolium	1	0	Lepinotus reticulatus	NA	Reticulate-winged booklouse	Insect	Lepinotus	NA	NA	540	2018	2
10413666	30	France	Lolium perenne	Lolium	1	0	Liposcelis bostrychophila	NA	Booklouse	Insect	Liposcelis	NA	NA	540	2018	2
10483074	15	France	Lolium x hybridum (L. multiflorum x L. perenne)	Lolium	1	0	Lepinotus reticulatus	NA	Reticulate-winged booklouse	Insect	Lepinotus	NA	NA	750	2018	3
10611171	409	Australia	Lolium perenne	Lolium	0	0	NA	NA	NA	NA	NA	NA	NA	0	2018	5
10644749	26	Italy	Trifolium pratense	Trifolium	0	0	NA	NA	NA	NA	NA	NA	NA	50	2018	5
10644752	26	Italy	Trifolium incarnatum	Trifolium	0	0	NA	NA	NA	NA	NA	NA	NA	50	2018	5
10665651	12	Australia	Trifolium subterraneum	Trifolium	0	0	NA	NA	NA	NA	NA	NA	NA	6600	2018	5
10665652	12	Australia	Trifolium michelianum	Trifolium	0	0	NA	NA	NA	NA	NA	NA	NA	2390	2018	5
10840757	12	Australia	Trifolium subterraneum	Trifolium	0	0	NA	NA	NA	NA	NA	NA	NA	3425	2018	5
10678251	21	Netherlands	Lolium perenne	Lolium	0	0	NA	NA	NA	NA	NA	NA	NA	0.003	2018	5
10678252	21	Netherlands	Lolium perenne	Lolium	0	0	NA	NA	NA	NA	NA	NA	NA	0.001	2018	5
10678254	21	Netherlands	Lolium perenne	Lolium	0	0	NA	NA	NA	NA	NA	NA	NA	0.002	2018	5
10678256	21	Netherlands	Lolium perenne	Lolium	0	0	NA	NA	NA	NA	NA	NA	NA	0.002	2018	5
10678257	21	Netherlands	Lolium perenne	Lolium	0	0	NA	NA	NA	NA	NA	NA	NA	0.001	2018	5
10678261	21	Netherlands	Lolium perenne	Lolium	0	0	NA	NA	NA	NA	NA	NA	NA	0.005	2018	5
10678264	21	Netherlands	Lolium perenne	Lolium	0	0	NA	NA	NA	NA	NA	NA	NA	0.001	2018	5
10678266	21	Netherlands	Lolium perenne	Lolium	0	0	NA	NA	NA	NA	NA	NA	NA	0.004	2018	5
10678267	21	Netherlands	Lolium perenne	Lolium	0	0	NA	NA	NA	NA	NA	NA	NA	0.001	2018	5
10678269	21	Netherlands	Lolium perenne	Lolium	0	0	NA	NA	NA	NA	NA	NA	NA	0.001	2018	5
10678270	21	Netherlands	Lolium perenne	Lolium	0	0	NA	NA	NA	NA	NA	NA	NA	0.003	2018	5
10678271	21	Netherlands	Lolium perenne	Lolium	0	0	NA	NA	NA	NA	NA	NA	NA	0.001	2018	5
10678272	21	Netherlands	Lolium perenne	Lolium	0	0	NA	NA	NA	NA	NA	NA	NA	0.002	2018	5
10678275	21	Netherlands	Lolium perenne	Lolium	0	0	NA	NA	NA	NA	NA	NA	NA	0.003	2018	5
10678276	21	Netherlands	Lolium perenne	Lolium	0	0	NA	NA	NA	NA	NA	NA	NA	0.002	2018	5
10678277	21	Netherlands	Lolium perenne	Lolium	0	0	NA	NA	NA	NA	NA	NA	NA	0.001	2018	5
10678278	21	Netherlands	Lolium perenne	Lolium	0	0	NA	NA	NA	NA	NA	NA	NA	0.004	2018	5
10678280	21	Netherlands	Lolium perenne	Lolium	0	0	NA	NA	NA	NA	NA	NA	NA	0.001	2018	5
10697520	683	Uruguay	Lolium multiflorum	Lolium	0	0	NA	NA	NA	NA	NA	NA	NA	0.01	2018	6
10736010	21	Czech Republic	Trifolium pratense	Trifolium	0	0	NA	NA	NA	NA	NA	NA	NA	0.06	2018	6
10736014	21	USA	Trifolium pratense	Trifolium	0	0	NA	NA	NA	NA	NA	NA	NA	0.02	2018	6
10736039	21	Switzerland	Trifolium pratense	Trifolium	0	0	NA	NA	NA	NA	NA	NA	NA	0.02	2018	6
10749061	690	USA	Lolium perenne	Lolium	0	0	NA	NA	NA	NA	NA	NA	NA	998	2018	6
10780501	389	Australia	Trifolium subterraneum	Trifolium	0	0	NA	NA	NA	NA	NA	NA	NA	0	2018	7
10833673	389	Australia	Trifolium subterraneum	Trifolium	0	0	NA	NA	NA	NA	NA	NA	NA	20500	2018	7
10416753	12	France	Lolium perenne	Lolium	1	0	Liposcelis bostrychophila	NA	Booklouse	Insect	Liposcelis	NA	NA	480	2018	2
10898765	12	Australia	Trifolium fragiferum	Trifolium	0	0	NA	NA	NA	NA	NA	NA	NA	4000	2018	8
11062030	12	Australia	Trifolium subterraneum	Trifolium	0	0	NA	NA	NA	NA	NA	NA	NA	169	2018	8
10900986	417	Australia	Trifolium fragiferum	Trifolium	0	0	NA	NA	NA	NA	NA	NA	NA	11225	2018	8
10912049	714	USA	Lolium perenne	Lolium	0	0	NA	NA	NA	NA	NA	NA	NA	0.5	2018	8
10924947	36	United Kingdom	Lolium perenne	Lolium	0	0	NA	NA	NA	NA	NA	NA	NA	0.5	2018	9
10938118	680	Australia	Trifolium pratense	Trifolium	0	0	NA	NA	NA	NA	NA	NA	NA	7350	2018	9
10960421	724	Australia	Trifolium fragiferum	Trifolium	0	0	NA	NA	NA	NA	NA	NA	NA	2000	2018	9
10984227	701	Australia	Trifolium fragiferum	Trifolium	0	0	NA	NA	NA	NA	NA	NA	NA	500	2018	9
10984246	701	Australia	Trifolium michelianum	Trifolium	0	0	NA	NA	NA	NA	NA	NA	NA	1000	2018	9
11058850	701	Australia	Trifolium resupinatum	Trifolium	0	0	NA	NA	NA	NA	NA	NA	NA	12.25	2018	9
10977283	12	USA	Trifolium pratense	Trifolium	0	0	NA	NA	NA	NA	NA	NA	NA	10007.959	2018	9
11044146	12	USA	Trifolium pratense	Trifolium	0	0	NA	NA	NA	NA	NA	NA	NA	10000	2018	9
10636038	12	Australia	Trifolium subterraneum	Trifolium	0	0	NA	NA	NA	NA	NA	NA	NA	6000	2018	5
11024536	481	USA	Lolium perenne	Lolium	0	0	NA	NA	NA	NA	NA	NA	NA	4672	2018	10
11066999	12	Netherlands	Lolium perenne	Lolium	0	0	NA	NA	NA	NA	NA	NA	NA	32.343	2018	10
11068014	15	Italy	Trifolium incarnatum	Trifolium	0	0	NA	NA	NA	NA	NA	NA	NA	0.2	2018	10
11068016	15	Italy	Trifolium alexandrinum	Trifolium	0	0	NA	NA	NA	NA	NA	NA	NA	0.2	2018	10
