# Supplementary material for: The phytosanitary risks posed by seeds for sowing trade networks
Source: PLoS One. 2021 Nov 30;16(11):e0259912. doi: 10.1371/journal.pone.0259912 (PMC8631629; doi:10.1371/journal.pone.0259912)
Supplement: S3 File — These data were used to generate the trade networks. Filename used in R code: From_to_super.csv. (CSV) [file pone.0259912.s003.csv]

From	To	reporter	trade_flow	partner	year	commodity_short	commodity_code	qty
Australia	Argentina	Australia	Export	Argentina	2012	Lucerne	120921	645420
Australia	Brazil	Australia	Export	Brazil	2012	Lucerne	120921	10046
Australia	Cameroon	Australia	Export	Cameroon	2012	Lucerne	120921	150
Australia	Chile	Australia	Export	Chile	2012	Lucerne	120921	5000
Australia	China	Australia	Export	China	2012	Lucerne	120921	85785
Australia	France	Australia	Export	France	2012	Lucerne	120921	21801
Australia	Georgia	Australia	Export	Georgia	2012	Lucerne	120921	1020
Australia	Greece	Australia	Export	Greece	2012	Lucerne	120921	22000
Australia	Japan	Australia	Export	Japan	2012	Lucerne	120921	1850
Australia	Jordan	Australia	Export	Jordan	2012	Lucerne	120921	16000
Australia	Kenya	Australia	Export	Kenya	2012	Lucerne	120921	5050
Australia	Kuwait	Australia	Export	Kuwait	2012	Lucerne	120921	14355
Australia	Malaysia	Australia	Export	Malaysia	2012	Lucerne	120921	21599
Australia	Other Asia, nes	Australia	Export	Other Asia, nes	2012	Lucerne	120921	157640
Australia	Morocco	Australia	Export	Morocco	2012	Lucerne	120921	257911
Australia	Netherlands	Australia	Export	Netherlands	2012	Lucerne	120921	226000
New Zealand	Australia	Australia	Import	New Zealand	2012	Lucerne	120921	225
Australia	New Zealand	Australia	Export	New Zealand	2012	Lucerne	120921	29975
Australia	Pakistan	Australia	Export	Pakistan	2012	Lucerne	120921	2275
Australia	Papua New Guinea	Australia	Export	Papua New Guinea	2012	Lucerne	120921	25
Australia	Peru	Australia	Export	Peru	2012	Lucerne	120921	10000
Australia	Saudi Arabia	Australia	Export	Saudi Arabia	2012	Lucerne	120921	2912677
Australia	South Africa	Australia	Export	South Africa	2012	Lucerne	120921	118884
Australia	Sudan	Australia	Export	Sudan	2012	Lucerne	120921	184280
Australia	Thailand	Australia	Export	Thailand	2012	Lucerne	120921	12
Australia	United Arab Emirates	Australia	Export	United Arab Emirates	2012	Lucerne	120921	5143
Australia	Egypt	Australia	Export	Egypt	2012	Lucerne	120921	128417
USA	Australia	Australia	Import	USA	2012	Lucerne	120921	4056
Australia	USA	Australia	Export	USA	2012	Lucerne	120921	1025452
Italy	Albania	Italy	Export	Albania	2012	Lucerne	120921	318360
Italy	Algeria	Italy	Export	Algeria	2012	Lucerne	120921	247880
Italy	Argentina	Italy	Export	Argentina	2012	Lucerne	120921	100000
Australia	Italy	Italy	Import	Australia	2012	Lucerne	120921	46500
Italy	Austria	Italy	Export	Austria	2012	Lucerne	120921	170050
Belgium	Italy	Italy	Import	Belgium	2012	Lucerne	120921	360
Italy	Belgium	Italy	Export	Belgium	2012	Lucerne	120921	3775
Italy	Bosnia Herzegovina	Italy	Export	Bosnia Herzegovina	2012	Lucerne	120921	14421
Bulgaria	Italy	Italy	Import	Bulgaria	2012	Lucerne	120921	38825
Italy	Bulgaria	Italy	Export	Bulgaria	2012	Lucerne	120921	208440
Italy	Canada	Italy	Export	Canada	2012	Lucerne	120921	307000
Italy	Costa Rica	Italy	Export	Costa Rica	2012	Lucerne	120921	25500
Italy	Croatia	Italy	Export	Croatia	2012	Lucerne	120921	33676
Italy	Cyprus	Italy	Export	Cyprus	2012	Lucerne	120921	3205
Italy	Czechia	Italy	Export	Czechia	2012	Lucerne	120921	192443
Italy	Denmark	Italy	Export	Denmark	2012	Lucerne	120921	80575
Italy	Ethiopia	Italy	Export	Ethiopia	2012	Lucerne	120921	500
Italy	Estonia	Italy	Export	Estonia	2012	Lucerne	120921	3500
France	Italy	Italy	Import	France	2012	Lucerne	120921	523610
Italy	France	Italy	Export	France	2012	Lucerne	120921	355706
Italy	France	Italy	Re-Export	France	2012	Lucerne	120921	37274
Italy	Georgia	Italy	Export	Georgia	2012	Lucerne	120921	7000
Germany	Italy	Italy	Import	Germany	2012	Lucerne	120921	52251
Italy	Germany	Italy	Export	Germany	2012	Lucerne	120921	601597
Italy	Greece	Italy	Export	Greece	2012	Lucerne	120921	482865
Hungary	Italy	Italy	Import	Hungary	2012	Lucerne	120921	36000
Italy	Hungary	Italy	Export	Hungary	2012	Lucerne	120921	179350
Italy	Ireland	Italy	Export	Ireland	2012	Lucerne	120921	75
Jordan	Italy	Italy	Import	Jordan	2012	Lucerne	120921	23000
Italy	Jordan	Italy	Export	Jordan	2012	Lucerne	120921	62527
Rep. of Korea	Italy	Italy	Import	Rep. of Korea	2012	Lucerne	120921	1100
Italy	Lebanon	Italy	Export	Lebanon	2012	Lucerne	120921	22970
Italy	Latvia	Italy	Export	Latvia	2012	Lucerne	120921	71500
Italy	Libya	Italy	Export	Libya	2012	Lucerne	120921	164910
Italy	Lithuania	Italy	Export	Lithuania	2012	Lucerne	120921	36000
Italy	Malta	Italy	Export	Malta	2012	Lucerne	120921	5
Italy	Rep. of Moldova	Italy	Export	Rep. of Moldova	2012	Lucerne	120921	6938
Italy	Morocco	Italy	Export	Morocco	2012	Lucerne	120921	81250
Netherlands	Italy	Italy	Import	Netherlands	2012	Lucerne	120921	14698
Italy	Netherlands	Italy	Export	Netherlands	2012	Lucerne	120921	7225
Italy	New Zealand	Italy	Export	New Zealand	2012	Lucerne	120921	62874
Pakistan	Italy	Italy	Import	Pakistan	2012	Lucerne	120921	23000
Italy	Pakistan	Italy	Export	Pakistan	2012	Lucerne	120921	211
Italy	Peru	Italy	Export	Peru	2012	Lucerne	120921	18000
Italy	Poland	Italy	Export	Poland	2012	Lucerne	120921	358625
Italy	Portugal	Italy	Export	Portugal	2012	Lucerne	120921	13900
Romania	Italy	Italy	Import	Romania	2012	Lucerne	120921	5200
Italy	Romania	Italy	Export	Romania	2012	Lucerne	120921	1134629
Italy	Serbia	Italy	Export	Serbia	2012	Lucerne	120921	36000
Italy	Slovakia	Italy	Export	Slovakia	2012	Lucerne	120921	155042
Italy	Viet Nam	Italy	Export	Viet Nam	2012	Lucerne	120921	38377
Italy	Slovenia	Italy	Export	Slovenia	2012	Lucerne	120921	51825
Italy	South Africa	Italy	Export	South Africa	2012	Lucerne	120921	1000
Spain	Italy	Italy	Import	Spain	2012	Lucerne	120921	278756
Italy	Spain	Italy	Export	Spain	2012	Lucerne	120921	623487
Italy	Sweden	Italy	Export	Sweden	2012	Lucerne	120921	1000
Italy	Switzerland	Italy	Export	Switzerland	2012	Lucerne	120921	217500
Italy	Tunisia	Italy	Export	Tunisia	2012	Lucerne	120921	63623
Italy	Turkey	Italy	Export	Turkey	2012	Lucerne	120921	1296092
Italy	Egypt	Italy	Export	Egypt	2012	Lucerne	120921	41000
Italy	United Kingdom	Italy	Export	United Kingdom	2012	Lucerne	120921	3048
USA	Italy	Italy	Import	USA	2012	Lucerne	120921	52500
Italy	USA	Italy	Export	USA	2012	Lucerne	120921	210500
USA	Algeria	USA	Export	Algeria	2012	Lucerne	120921	138108
Argentina	USA	USA	Import	Argentina	2012	Lucerne	120921	140000
USA	Argentina	USA	Export	Argentina	2012	Lucerne	120921	1261149
Australia	USA	USA	Import	Australia	2012	Lucerne	120921	1140290
USA	Australia	USA	Export	Australia	2012	Lucerne	120921	13567
USA	Australia	USA	Re-Export	Australia	2012	Lucerne	120921	615
USA	Belgium	USA	Export	Belgium	2012	Lucerne	120921	1844
USA	Belgium	USA	Re-Export	Belgium	2012	Lucerne	120921	1844
USA	Bolivia (Plurinational State of)	USA	Export	Bolivia (Plurinational State of)	2012	Lucerne	120921	135927
Brazil	USA	USA	Import	Brazil	2012	Lucerne	120921	573
Canada	USA	USA	Import	Canada	2012	Lucerne	120921	5166323
USA	Canada	USA	Export	Canada	2012	Lucerne	120921	794345
USA	Canada	USA	Re-Export	Canada	2012	Lucerne	120921	54012
Chile	USA	USA	Import	Chile	2012	Lucerne	120921	1196
USA	Chile	USA	Export	Chile	2012	Lucerne	120921	540541
USA	China	USA	Export	China	2012	Lucerne	120921	589178
USA	Colombia	USA	Export	Colombia	2012	Lucerne	120921	454
USA	Costa Rica	USA	Export	Costa Rica	2012	Lucerne	120921	7710
USA	Costa Rica	USA	Re-Export	Costa Rica	2012	Lucerne	120921	7710
USA	Dominican Rep.	USA	Export	Dominican Rep.	2012	Lucerne	120921	8895
USA	Ecuador	USA	Export	Ecuador	2012	Lucerne	120921	190785
USA	El Salvador	USA	Export	El Salvador	2012	Lucerne	120921	499
USA	Estonia	USA	Export	Estonia	2012	Lucerne	120921	22500
USA	France	USA	Export	France	2012	Lucerne	120921	4596
USA	Germany	USA	Export	Germany	2012	Lucerne	120921	52775
USA	Germany	USA	Re-Export	Germany	2012	Lucerne	120921	3381
USA	Indonesia	USA	Export	Indonesia	2012	Lucerne	120921	8298
Italy	USA	USA	Import	Italy	2012	Lucerne	120921	297456
USA	Italy	USA	Export	Italy	2012	Lucerne	120921	127065
Japan	USA	USA	Import	Japan	2012	Lucerne	120921	2068
USA	Japan	USA	Export	Japan	2012	Lucerne	120921	21992
USA	Kazakhstan	USA	Export	Kazakhstan	2012	Lucerne	120921	19981
USA	Jordan	USA	Export	Jordan	2012	Lucerne	120921	115324
USA	Kenya	USA	Export	Kenya	2012	Lucerne	120921	1000
USA	Rep. of Korea	USA	Export	Rep. of Korea	2012	Lucerne	120921	175196
USA	Kuwait	USA	Export	Kuwait	2012	Lucerne	120921	365388
USA	Lebanon	USA	Export	Lebanon	2012	Lucerne	120921	86617
USA	Latvia	USA	Export	Latvia	2012	Lucerne	120921	6350
USA	Libya	USA	Export	Libya	2012	Lucerne	120921	660103
USA	Mexico	USA	Export	Mexico	2012	Lucerne	120921	5095904
USA	Mexico	USA	Re-Export	Mexico	2012	Lucerne	120921	53370
USA	Other Asia, nes	USA	Export	Other Asia, nes	2012	Lucerne	120921	46405
USA	Morocco	USA	Export	Morocco	2012	Lucerne	120921	409626
USA	Morocco	USA	Re-Export	Morocco	2012	Lucerne	120921	228
Netherlands	USA	USA	Import	Netherlands	2012	Lucerne	120921	73
USA	Netherlands	USA	Export	Netherlands	2012	Lucerne	120921	9346
USA	Netherlands	USA	Re-Export	Netherlands	2012	Lucerne	120921	9346
USA	New Zealand	USA	Export	New Zealand	2012	Lucerne	120921	63319
USA	Pakistan	USA	Export	Pakistan	2012	Lucerne	120921	270
USA	Pakistan	USA	Re-Export	Pakistan	2012	Lucerne	120921	270
USA	Peru	USA	Export	Peru	2012	Lucerne	120921	564466
USA	Portugal	USA	Export	Portugal	2012	Lucerne	120921	20931
USA	Portugal	USA	Re-Export	Portugal	2012	Lucerne	120921	276
USA	Qatar	USA	Export	Qatar	2012	Lucerne	120921	6772
USA	Romania	USA	Export	Romania	2012	Lucerne	120921	260319
USA	Russian Federation	USA	Export	Russian Federation	2012	Lucerne	120921	82072
USA	Saudi Arabia	USA	Export	Saudi Arabia	2012	Lucerne	120921	6630805
USA	India	USA	Export	India	2012	Lucerne	120921	6943
USA	South Africa	USA	Export	South Africa	2012	Lucerne	120921	135054
USA	Spain	USA	Export	Spain	2012	Lucerne	120921	106138
USA	Spain	USA	Re-Export	Spain	2012	Lucerne	120921	11896
USA	Sudan	USA	Export	Sudan	2012	Lucerne	120921	45000
USA	United Arab Emirates	USA	Export	United Arab Emirates	2012	Lucerne	120921	9653
USA	Turkey	USA	Export	Turkey	2012	Lucerne	120921	95609
USA	Egypt	USA	Export	Egypt	2012	Lucerne	120921	53514
Uruguay	USA	USA	Import	Uruguay	2012	Lucerne	120921	18000
USA	Venezuela	USA	Export	Venezuela	2012	Lucerne	120921	91181
Australia	Belgium	Australia	Export	Belgium	2012	Trifolium	120922	21400
Australia	Canada	Australia	Export	Canada	2012	Trifolium	120922	21599
Australia	Sri Lanka	Australia	Export	Sri Lanka	2012	Trifolium	120922	510
Australia	Chile	Australia	Export	Chile	2012	Trifolium	120922	72583
Australia	China	Australia	Export	China	2012	Trifolium	120922	279000
Australia	France	Australia	Export	France	2012	Trifolium	120922	92868
Australia	Germany	Australia	Export	Germany	2012	Trifolium	120922	146940
Australia	Italy	Australia	Export	Italy	2012	Trifolium	120922	496636
Australia	Japan	Australia	Export	Japan	2012	Trifolium	120922	2000
Australia	Other Asia, nes	Australia	Export	Other Asia, nes	2012	Trifolium	120922	4566
Netherlands	Australia	Australia	Import	Netherlands	2012	Trifolium	120922	1
Australia	Netherlands	Australia	Export	Netherlands	2012	Trifolium	120922	37913
New Zealand	Australia	Australia	Import	New Zealand	2012	Trifolium	120922	326711
Australia	New Zealand	Australia	Export	New Zealand	2012	Trifolium	120922	100030
Australia	Poland	Australia	Export	Poland	2012	Trifolium	120922	55830
Australia	Portugal	Australia	Export	Portugal	2012	Trifolium	120922	170877
Australia	South Africa	Australia	Export	South Africa	2012	Trifolium	120922	161340
Australia	Spain	Australia	Export	Spain	2012	Trifolium	120922	59407
Switzerland	Australia	Australia	Import	Switzerland	2012	Trifolium	120922	305
Australia	Switzerland	Australia	Export	Switzerland	2012	Trifolium	120922	21500
USA	Australia	Australia	Import	USA	2012	Trifolium	120922	102207
Australia	USA	Australia	Export	USA	2012	Trifolium	120922	85680
Australia	Uruguay	Australia	Export	Uruguay	2012	Trifolium	120922	109801
Italy	Albania	Italy	Export	Albania	2012	Trifolium	120922	298032
Italy	Algeria	Italy	Export	Algeria	2012	Trifolium	120922	58000
Australia	Italy	Italy	Import	Australia	2012	Trifolium	120922	481110
Austria	Italy	Italy	Import	Austria	2012	Trifolium	120922	600
Italy	Austria	Italy	Export	Austria	2012	Trifolium	120922	706669
Italy	Belgium	Italy	Export	Belgium	2012	Trifolium	120922	2000
Bulgaria	Italy	Italy	Import	Bulgaria	2012	Trifolium	120922	107845
Italy	Bulgaria	Italy	Export	Bulgaria	2012	Trifolium	120922	32329
Canada	Italy	Italy	Import	Canada	2012	Trifolium	120922	190000
Chile	Italy	Italy	Import	Chile	2012	Trifolium	120922	121525
Italy	Croatia	Italy	Export	Croatia	2012	Trifolium	120922	6100
Italy	Cyprus	Italy	Export	Cyprus	2012	Trifolium	120922	3052
Czechia	Italy	Italy	Import	Czechia	2012	Trifolium	120922	484944
Italy	Czechia	Italy	Export	Czechia	2012	Trifolium	120922	9635
Denmark	Italy	Italy	Import	Denmark	2012	Trifolium	120922	99235
Italy	Denmark	Italy	Export	Denmark	2012	Trifolium	120922	1475
Italy	Estonia	Italy	Export	Estonia	2012	Trifolium	120922	5075
France	Italy	Italy	Import	France	2012	Trifolium	120922	290599
Italy	France	Italy	Export	France	2012	Trifolium	120922	2613568
Italy	Djibouti	Italy	Export	Djibouti	2012	Trifolium	120922	1000
Germany	Italy	Italy	Import	Germany	2012	Trifolium	120922	210277
Italy	Germany	Italy	Export	Germany	2012	Trifolium	120922	2166898
Greece	Italy	Italy	Import	Greece	2012	Trifolium	120922	157740
Italy	Greece	Italy	Export	Greece	2012	Trifolium	120922	202643
Hungary	Italy	Italy	Import	Hungary	2012	Trifolium	120922	27000
Italy	Hungary	Italy	Export	Hungary	2012	Trifolium	120922	7825
Israel	Italy	Italy	Import	Israel	2012	Trifolium	120922	20000
Italy	Jordan	Italy	Export	Jordan	2012	Trifolium	120922	3745
Italy	Rep. of Korea	Italy	Export	Rep. of Korea	2012	Trifolium	120922	18600
Italy	Lebanon	Italy	Export	Lebanon	2012	Trifolium	120922	820
Italy	Latvia	Italy	Export	Latvia	2012	Trifolium	120922	10000
Italy	Libya	Italy	Export	Libya	2012	Trifolium	120922	6071
Italy	Lithuania	Italy	Export	Lithuania	2012	Trifolium	120922	8625
Italy	Malta	Italy	Export	Malta	2012	Trifolium	120922	872
Morocco	Italy	Italy	Import	Morocco	2012	Trifolium	120922	413325
Italy	Morocco	Italy	Export	Morocco	2012	Trifolium	120922	1000
Netherlands	Italy	Italy	Import	Netherlands	2012	Trifolium	120922	28592
Italy	Netherlands	Italy	Export	Netherlands	2012	Trifolium	120922	59845
New Zealand	Italy	Italy	Import	New Zealand	2012	Trifolium	120922	68675
Pakistan	Italy	Italy	Import	Pakistan	2012	Trifolium	120922	68000
Italy	Peru	Italy	Export	Peru	2012	Trifolium	120922	4950
Poland	Italy	Italy	Import	Poland	2012	Trifolium	120922	73976
Italy	Poland	Italy	Export	Poland	2012	Trifolium	120922	107180
Italy	Portugal	Italy	Export	Portugal	2012	Trifolium	120922	90906
Romania	Italy	Italy	Import	Romania	2012	Trifolium	120922	8400
Italy	Romania	Italy	Export	Romania	2012	Trifolium	120922	63323
Serbia	Italy	Italy	Import	Serbia	2012	Trifolium	120922	4600
Italy	Slovakia	Italy	Export	Slovakia	2012	Trifolium	120922	2100
Italy	Slovenia	Italy	Export	Slovenia	2012	Trifolium	120922	38737
Spain	Italy	Italy	Import	Spain	2012	Trifolium	120922	8707
Italy	Spain	Italy	Export	Spain	2012	Trifolium	120922	98518
Italy	Sweden	Italy	Export	Sweden	2012	Trifolium	120922	1
Italy	Switzerland	Italy	Export	Switzerland	2012	Trifolium	120922	112771
Italy	Turkey	Italy	Export	Turkey	2012	Trifolium	120922	2000
Egypt	Italy	Italy	Import	Egypt	2012	Trifolium	120922	1520000
Italy	United Kingdom	Italy	Export	United Kingdom	2012	Trifolium	120922	815
USA	Italy	Italy	Import	USA	2012	Trifolium	120922	1075277
Italy	USA	Italy	Export	USA	2012	Trifolium	120922	10125
Uruguay	Italy	Italy	Import	Uruguay	2012	Trifolium	120922	2875
Italy	Uruguay	Italy	Export	Uruguay	2012	Trifolium	120922	12000
Italy	Venezuela	Italy	Export	Venezuela	2012	Trifolium	120922	388
USA	Argentina	USA	Export	Argentina	2012	Trifolium	120922	36581
Australia	USA	USA	Import	Australia	2012	Trifolium	120922	120804
USA	Australia	USA	Export	Australia	2012	Trifolium	120922	90864
USA	Belgium	USA	Export	Belgium	2012	Trifolium	120922	50348
USA	Brazil	USA	Export	Brazil	2012	Trifolium	120922	25854
Canada	USA	USA	Import	Canada	2012	Trifolium	120922	1483820
USA	Canada	USA	Export	Canada	2012	Trifolium	120922	1136442
USA	Canada	USA	Re-Export	Canada	2012	Trifolium	120922	49536
USA	Sri Lanka	USA	Export	Sri Lanka	2012	Trifolium	120922	500
USA	Chile	USA	Export	Chile	2012	Trifolium	120922	29309
China	USA	USA	Import	China	2012	Trifolium	120922	15110
USA	China	USA	Export	China	2012	Trifolium	120922	162024
USA	Costa Rica	USA	Export	Costa Rica	2012	Trifolium	120922	3062
Denmark	USA	USA	Import	Denmark	2012	Trifolium	120922	50924
USA	Ecuador	USA	Export	Ecuador	2012	Trifolium	120922	75364
USA	Finland	USA	Export	Finland	2012	Trifolium	120922	589
France	USA	USA	Import	France	2012	Trifolium	120922	2000
USA	France	USA	Export	France	2012	Trifolium	120922	99200
Germany	USA	USA	Import	Germany	2012	Trifolium	120922	22050
USA	Germany	USA	Export	Germany	2012	Trifolium	120922	1000
Italy	USA	USA	Import	Italy	2012	Trifolium	120922	1500
USA	Italy	USA	Export	Italy	2012	Trifolium	120922	975630
Japan	USA	USA	Import	Japan	2012	Trifolium	120922	675
USA	Japan	USA	Export	Japan	2012	Trifolium	120922	75362
USA	Rep. of Korea	USA	Export	Rep. of Korea	2012	Trifolium	120922	86204
USA	Mexico	USA	Export	Mexico	2012	Trifolium	120922	163341
USA	Other Asia, nes	USA	Export	Other Asia, nes	2012	Trifolium	120922	5000
USA	Netherlands	USA	Export	Netherlands	2012	Trifolium	120922	158649
New Zealand	USA	USA	Import	New Zealand	2012	Trifolium	120922	288640
USA	New Zealand	USA	Export	New Zealand	2012	Trifolium	120922	31806
USA	New Zealand	USA	Re-Export	New Zealand	2012	Trifolium	120922	11806
USA	Norway	USA	Export	Norway	2012	Trifolium	120922	409
USA	Pakistan	USA	Export	Pakistan	2012	Trifolium	120922	75
USA	Peru	USA	Export	Peru	2012	Trifolium	120922	8000
USA	Poland	USA	Export	Poland	2012	Trifolium	120922	138623
USA	Russian Federation	USA	Export	Russian Federation	2012	Trifolium	120922	10000
USA	Russian Federation	USA	Re-Export	Russian Federation	2012	Trifolium	120922	3000
USA	South Africa	USA	Export	South Africa	2012	Trifolium	120922	33129
USA	Spain	USA	Export	Spain	2012	Trifolium	120922	2000
USA	Switzerland	USA	Export	Switzerland	2012	Trifolium	120922	42000
Egypt	USA	USA	Import	Egypt	2012	Trifolium	120922	134000
USA	United Kingdom	USA	Export	United Kingdom	2012	Trifolium	120922	1671
USA	Uruguay	USA	Export	Uruguay	2012	Trifolium	120922	244475
Argentina	Australia	Australia	Import	Argentina	2012	Fescue	120923	28660
Australia	Argentina	Australia	Export	Argentina	2012	Fescue	120923	40000
Canada	Australia	Australia	Import	Canada	2012	Fescue	120923	2994
Netherlands	Australia	Australia	Import	Netherlands	2012	Fescue	120923	950
New Zealand	Australia	Australia	Import	New Zealand	2012	Fescue	120923	477261
Australia	New Zealand	Australia	Export	New Zealand	2012	Fescue	120923	31904
Australia	Papua New Guinea	Australia	Export	Papua New Guinea	2012	Fescue	120923	1000
Australia	South Africa	Australia	Export	South Africa	2012	Fescue	120923	46000
Australia	Spain	Australia	Export	Spain	2012	Fescue	120923	12120
USA	Australia	Australia	Import	USA	2012	Fescue	120923	554385
Italy	Algeria	Italy	Export	Algeria	2012	Fescue	120923	1675
Italy	Azerbaijan	Italy	Export	Azerbaijan	2012	Fescue	120923	385
Austria	Italy	Italy	Import	Austria	2012	Fescue	120923	2782
Italy	Austria	Italy	Export	Austria	2012	Fescue	120923	64355
Italy	Bulgaria	Italy	Export	Bulgaria	2012	Fescue	120923	6000
Italy	Belarus	Italy	Export	Belarus	2012	Fescue	120923	2224
Canada	Italy	Italy	Import	Canada	2012	Fescue	120923	223700
Italy	Canada	Italy	Export	Canada	2012	Fescue	120923	1655
Croatia	Italy	Italy	Import	Croatia	2012	Fescue	120923	3650
Italy	Croatia	Italy	Export	Croatia	2012	Fescue	120923	8496
Czechia	Italy	Italy	Import	Czechia	2012	Fescue	120923	237300
Italy	Czechia	Italy	Export	Czechia	2012	Fescue	120923	8420
Denmark	Italy	Italy	Import	Denmark	2012	Fescue	120923	1782677
Italy	Denmark	Italy	Export	Denmark	2012	Fescue	120923	13466
France	Italy	Italy	Import	France	2012	Fescue	120923	217690
Italy	France	Italy	Export	France	2012	Fescue	120923	157747
Germany	Italy	Italy	Import	Germany	2012	Fescue	120923	254184
Italy	Germany	Italy	Export	Germany	2012	Fescue	120923	39897
Italy	Greece	Italy	Export	Greece	2012	Fescue	120923	41359
Italy	Hungary	Italy	Export	Hungary	2012	Fescue	120923	16796
Italy	Ireland	Italy	Export	Ireland	2012	Fescue	120923	227
Italy	Japan	Italy	Export	Japan	2012	Fescue	120923	1451
Rep. of Korea	Italy	Italy	Import	Rep. of Korea	2012	Fescue	120923	1500
Italy	Kuwait	Italy	Export	Kuwait	2012	Fescue	120923	200
Italy	Lebanon	Italy	Export	Lebanon	2012	Fescue	120923	703
Italy	Latvia	Italy	Export	Latvia	2012	Fescue	120923	5023
Italy	Lithuania	Italy	Export	Lithuania	2012	Fescue	120923	23989
Italy	Malta	Italy	Export	Malta	2012	Fescue	120923	2172
Italy	Montenegro	Italy	Export	Montenegro	2012	Fescue	120923	12000
Netherlands	Italy	Italy	Import	Netherlands	2012	Fescue	120923	119013
Italy	Poland	Italy	Export	Poland	2012	Fescue	120923	34800
Italy	Portugal	Italy	Export	Portugal	2012	Fescue	120923	34482
Italy	Romania	Italy	Export	Romania	2012	Fescue	120923	3280
Italy	Serbia	Italy	Export	Serbia	2012	Fescue	120923	22330
Italy	Slovenia	Italy	Export	Slovenia	2012	Fescue	120923	79664
Spain	Italy	Italy	Import	Spain	2012	Fescue	120923	255835
Italy	Spain	Italy	Export	Spain	2012	Fescue	120923	44878
Sweden	Italy	Italy	Import	Sweden	2012	Fescue	120923	5910
Italy	Sweden	Italy	Export	Sweden	2012	Fescue	120923	1078
Italy	Turkey	Italy	Export	Turkey	2012	Fescue	120923	332450
Italy	Turkmenistan	Italy	Export	Turkmenistan	2012	Fescue	120923	2000
USA	Italy	Italy	Import	USA	2012	Fescue	120923	2008390
Italy	USA	Italy	Export	USA	2012	Fescue	120923	3525
USA	Azerbaijan	USA	Export	Azerbaijan	2012	Fescue	120923	133827
USA	Argentina	USA	Export	Argentina	2012	Fescue	120923	539896
USA	Australia	USA	Export	Australia	2012	Fescue	120923	401345
USA	Belgium	USA	Export	Belgium	2012	Fescue	120923	145428
USA	Belarus	USA	Export	Belarus	2012	Fescue	120923	10000
Canada	USA	USA	Import	Canada	2012	Fescue	120923	10062253
USA	Canada	USA	Export	Canada	2012	Fescue	120923	5453752
USA	Canada	USA	Re-Export	Canada	2012	Fescue	120923	11191
USA	Chile	USA	Export	Chile	2012	Fescue	120923	308157
USA	China	USA	Export	China	2012	Fescue	120923	7393924
USA	Colombia	USA	Export	Colombia	2012	Fescue	120923	617340
USA	Costa Rica	USA	Export	Costa Rica	2012	Fescue	120923	12492
Denmark	USA	USA	Import	Denmark	2012	Fescue	120923	242211
USA	Denmark	USA	Export	Denmark	2012	Fescue	120923	180850
USA	Ecuador	USA	Export	Ecuador	2012	Fescue	120923	45320
USA	France	USA	Export	France	2012	Fescue	120923	610660
Germany	USA	USA	Import	Germany	2012	Fescue	120923	30228
USA	Germany	USA	Export	Germany	2012	Fescue	120923	1280544
USA	Guatemala	USA	Export	Guatemala	2012	Fescue	120923	8110
USA	Israel	USA	Export	Israel	2012	Fescue	120923	12066
USA	Italy	USA	Export	Italy	2012	Fescue	120923	1299645
USA	Japan	USA	Export	Japan	2012	Fescue	120923	389650
USA	Jordan	USA	Export	Jordan	2012	Fescue	120923	4426
USA	Rep. of Korea	USA	Export	Rep. of Korea	2012	Fescue	120923	1717494
USA	Lebanon	USA	Export	Lebanon	2012	Fescue	120923	2300
USA	Latvia	USA	Export	Latvia	2012	Fescue	120923	20004
USA	Lithuania	USA	Export	Lithuania	2012	Fescue	120923	24998
USA	Mexico	USA	Export	Mexico	2012	Fescue	120923	145362
USA	Other Asia, nes	USA	Export	Other Asia, nes	2012	Fescue	120923	27629
Netherlands	USA	USA	Import	Netherlands	2012	Fescue	120923	340
USA	Netherlands	USA	Export	Netherlands	2012	Fescue	120923	3706824
New Zealand	USA	USA	Import	New Zealand	2012	Fescue	120923	62188
USA	New Zealand	USA	Export	New Zealand	2012	Fescue	120923	113354
USA	New Zealand	USA	Re-Export	New Zealand	2012	Fescue	120923	31833
USA	Peru	USA	Export	Peru	2012	Fescue	120923	25648
USA	Poland	USA	Export	Poland	2012	Fescue	120923	719212
USA	Portugal	USA	Export	Portugal	2012	Fescue	120923	9979
USA	Romania	USA	Export	Romania	2012	Fescue	120923	43908
USA	Russian Federation	USA	Export	Russian Federation	2012	Fescue	120923	150892
India	USA	USA	Import	India	2012	Fescue	120923	146
USA	India	USA	Export	India	2012	Fescue	120923	16787
USA	Singapore	USA	Export	Singapore	2012	Fescue	120923	45360
USA	South Africa	USA	Export	South Africa	2012	Fescue	120923	76769
USA	Spain	USA	Export	Spain	2012	Fescue	120923	812478
USA	United Arab Emirates	USA	Export	United Arab Emirates	2012	Fescue	120923	14454
USA	Turkey	USA	Export	Turkey	2012	Fescue	120923	204501
USA	Ukraine	USA	Export	Ukraine	2012	Fescue	120923	1996
USA	United Kingdom	USA	Export	United Kingdom	2012	Fescue	120923	206764
USA	Uruguay	USA	Export	Uruguay	2012	Fescue	120923	27828
Australia	New Caledonia	Australia	Export	New Caledonia	2012	Poa pratensis	120924	25
USA	Australia	Australia	Import	USA	2012	Poa pratensis	120924	74226
Austria	Italy	Italy	Import	Austria	2012	Poa pratensis	120924	52
Italy	Austria	Italy	Export	Austria	2012	Poa pratensis	120924	52564
Italy	Bulgaria	Italy	Export	Bulgaria	2012	Poa pratensis	120924	999
Italy	Czechia	Italy	Export	Czechia	2012	Poa pratensis	120924	6000
Denmark	Italy	Italy	Import	Denmark	2012	Poa pratensis	120924	353569
France	Italy	Italy	Import	France	2012	Poa pratensis	120924	7884
Italy	France	Italy	Export	France	2012	Poa pratensis	120924	2868
Germany	Italy	Italy	Import	Germany	2012	Poa pratensis	120924	13736
Italy	Germany	Italy	Export	Germany	2012	Poa pratensis	120924	56145
Italy	Greece	Italy	Export	Greece	2012	Poa pratensis	120924	6183
Italy	Hungary	Italy	Export	Hungary	2012	Poa pratensis	120924	5197
Italy	Latvia	Italy	Export	Latvia	2012	Poa pratensis	120924	1000
Italy	Lithuania	Italy	Export	Lithuania	2012	Poa pratensis	120924	413
Netherlands	Italy	Italy	Import	Netherlands	2012	Poa pratensis	120924	27630
Italy	Portugal	Italy	Export	Portugal	2012	Poa pratensis	120924	2349
Italy	Romania	Italy	Export	Romania	2012	Poa pratensis	120924	10100
Italy	Slovenia	Italy	Export	Slovenia	2012	Poa pratensis	120924	5821
Italy	Spain	Italy	Export	Spain	2012	Poa pratensis	120924	7390
Italy	Turkey	Italy	Export	Turkey	2012	Poa pratensis	120924	44500
USA	Italy	Italy	Import	USA	2012	Poa pratensis	120924	381065
USA	Argentina	USA	Export	Argentina	2012	Poa pratensis	120924	7220
USA	Australia	USA	Export	Australia	2012	Poa pratensis	120924	19850
USA	Belgium	USA	Export	Belgium	2012	Poa pratensis	120924	19864
USA	Br. Virgin Isds	USA	Export	Br. Virgin Isds	2012	Poa pratensis	120924	1564
Canada	USA	USA	Import	Canada	2012	Poa pratensis	120924	113709
USA	Canada	USA	Export	Canada	2012	Poa pratensis	120924	4841823
USA	Chile	USA	Export	Chile	2012	Poa pratensis	120924	9889
USA	China	USA	Export	China	2012	Poa pratensis	120924	3416636
Denmark	USA	USA	Import	Denmark	2012	Poa pratensis	120924	44925
USA	Denmark	USA	Export	Denmark	2012	Poa pratensis	120924	6350
USA	Finland	USA	Export	Finland	2012	Poa pratensis	120924	28010
USA	France	USA	Export	France	2012	Poa pratensis	120924	36930
Germany	USA	USA	Import	Germany	2012	Poa pratensis	120924	500
USA	Germany	USA	Export	Germany	2012	Poa pratensis	120924	166648
USA	Italy	USA	Export	Italy	2012	Poa pratensis	120924	221301
USA	Japan	USA	Export	Japan	2012	Poa pratensis	120924	97790
USA	Jordan	USA	Export	Jordan	2012	Poa pratensis	120924	995
USA	Rep. of Korea	USA	Export	Rep. of Korea	2012	Poa pratensis	120924	113767
USA	Lithuania	USA	Export	Lithuania	2012	Poa pratensis	120924	27333
USA	Mexico	USA	Export	Mexico	2012	Poa pratensis	120924	907
USA	Netherlands	USA	Export	Netherlands	2012	Poa pratensis	120924	893328
USA	Peru	USA	Export	Peru	2012	Poa pratensis	120924	2007
USA	Poland	USA	Export	Poland	2012	Poa pratensis	120924	23000
USA	Portugal	USA	Export	Portugal	2012	Poa pratensis	120924	20566
USA	Russian Federation	USA	Export	Russian Federation	2012	Poa pratensis	120924	126464
USA	Spain	USA	Export	Spain	2012	Poa pratensis	120924	89508
USA	Sweden	USA	Export	Sweden	2012	Poa pratensis	120924	435
USA	Turkey	USA	Export	Turkey	2012	Poa pratensis	120924	2268
USA	Ukraine	USA	Export	Ukraine	2012	Poa pratensis	120924	998
USA	United Kingdom	USA	Export	United Kingdom	2012	Poa pratensis	120924	18212
Australia	Afghanistan	Australia	Export	Afghanistan	2012	Lolium	120925	10100
Australia	Bahrain	Australia	Export	Bahrain	2012	Lolium	120925	15091
Australia	Sri Lanka	Australia	Export	Sri Lanka	2012	Lolium	120925	1050
Australia	Chile	Australia	Export	Chile	2012	Lolium	120925	48575
China	Australia	Australia	Import	China	2012	Lolium	120925	956
Australia	China	Australia	Export	China	2012	Lolium	120925	48400
Australia	Colombia	Australia	Export	Colombia	2012	Lolium	120925	12500
Australia	Germany	Australia	Export	Germany	2012	Lolium	120925	69000
Australia	China, Hong Kong SAR	Australia	Export	China, Hong Kong SAR	2012	Lolium	120925	126
Australia	Italy	Australia	Export	Italy	2012	Lolium	120925	380520
Australia	Japan	Australia	Export	Japan	2012	Lolium	120925	50000
Australia	Malaysia	Australia	Export	Malaysia	2012	Lolium	120925	700
Australia	Netherlands	Australia	Export	Netherlands	2012	Lolium	120925	301951
New Zealand	Australia	Australia	Import	New Zealand	2012	Lolium	120925	3933857
Australia	New Zealand	Australia	Export	New Zealand	2012	Lolium	120925	108252
Australia	Pakistan	Australia	Export	Pakistan	2012	Lolium	120925	11305
Australia	Poland	Australia	Export	Poland	2012	Lolium	120925	89000
Australia	Singapore	Australia	Export	Singapore	2012	Lolium	120925	505
Australia	South Africa	Australia	Export	South Africa	2012	Lolium	120925	60800
Australia	Spain	Australia	Export	Spain	2012	Lolium	120925	24000
Thailand	Australia	Australia	Import	Thailand	2012	Lolium	120925	1570
USA	Australia	Australia	Import	USA	2012	Lolium	120925	2536914
Australia	USA	Australia	Export	USA	2012	Lolium	120925	38981
Uruguay	Australia	Australia	Import	Uruguay	2012	Lolium	120925	25310
Australia	Uruguay	Australia	Export	Uruguay	2012	Lolium	120925	174957
Italy	Albania	Italy	Export	Albania	2012	Lolium	120925	36600
Italy	Algeria	Italy	Export	Algeria	2012	Lolium	120925	13625
Argentina	Italy	Italy	Import	Argentina	2012	Lolium	120925	1633350
Italy	Argentina	Italy	Export	Argentina	2012	Lolium	120925	17500
Australia	Italy	Italy	Import	Australia	2012	Lolium	120925	237000
Austria	Italy	Italy	Import	Austria	2012	Lolium	120925	1802
Italy	Austria	Italy	Export	Austria	2012	Lolium	120925	107543
Italy	Belgium	Italy	Export	Belgium	2012	Lolium	120925	554135
Italy	Bosnia Herzegovina	Italy	Export	Bosnia Herzegovina	2012	Lolium	120925	8374
Italy	Brazil	Italy	Export	Brazil	2012	Lolium	120925	13000
Bulgaria	Italy	Italy	Import	Bulgaria	2012	Lolium	120925	505775
Italy	Bulgaria	Italy	Export	Bulgaria	2012	Lolium	120925	11275
Canada	Italy	Italy	Import	Canada	2012	Lolium	120925	259958
Italy	Canada	Italy	Export	Canada	2012	Lolium	120925	4200
Italy	Croatia	Italy	Export	Croatia	2012	Lolium	120925	14604
Italy	Cyprus	Italy	Export	Cyprus	2012	Lolium	120925	40000
Czechia	Italy	Italy	Import	Czechia	2012	Lolium	120925	1669150
Italy	Czechia	Italy	Export	Czechia	2012	Lolium	120925	49089
Denmark	Italy	Italy	Import	Denmark	2012	Lolium	120925	1692211
France	Italy	Italy	Import	France	2012	Lolium	120925	439041
Italy	France	Italy	Export	France	2012	Lolium	120925	3168602
Italy	Georgia	Italy	Export	Georgia	2012	Lolium	120925	270
Germany	Italy	Italy	Import	Germany	2012	Lolium	120925	1037421
Italy	Germany	Italy	Export	Germany	2012	Lolium	120925	697867
Italy	Greece	Italy	Export	Greece	2012	Lolium	120925	196980
Hungary	Italy	Italy	Import	Hungary	2012	Lolium	120925	20720
Italy	Hungary	Italy	Export	Hungary	2012	Lolium	120925	63516
Italy	Iran	Italy	Export	Iran	2012	Lolium	120925	22000
Italy	Ireland	Italy	Export	Ireland	2012	Lolium	120925	23996
Italy	Latvia	Italy	Export	Latvia	2012	Lolium	120925	5000
Lithuania	Italy	Italy	Import	Lithuania	2012	Lolium	120925	23000
Italy	Lithuania	Italy	Export	Lithuania	2012	Lolium	120925	35994
Italy	Malta	Italy	Export	Malta	2012	Lolium	120925	12820
Netherlands	Italy	Italy	Import	Netherlands	2012	Lolium	120925	971720
Italy	Netherlands	Italy	Export	Netherlands	2012	Lolium	120925	59730
New Zealand	Italy	Italy	Import	New Zealand	2012	Lolium	120925	351515
Poland	Italy	Italy	Import	Poland	2012	Lolium	120925	443949
Italy	Poland	Italy	Export	Poland	2012	Lolium	120925	71200
Portugal	Italy	Italy	Import	Portugal	2012	Lolium	120925	121796
Italy	Portugal	Italy	Export	Portugal	2012	Lolium	120925	253267
Romania	Italy	Italy	Import	Romania	2012	Lolium	120925	20800
Italy	Romania	Italy	Export	Romania	2012	Lolium	120925	20023
Italy	Serbia	Italy	Export	Serbia	2012	Lolium	120925	15130
India	Italy	Italy	Import	India	2012	Lolium	120925	58
Slovakia	Italy	Italy	Import	Slovakia	2012	Lolium	120925	22890
Italy	Slovakia	Italy	Export	Slovakia	2012	Lolium	120925	197
Italy	Slovenia	Italy	Export	Slovenia	2012	Lolium	120925	44025
Spain	Italy	Italy	Import	Spain	2012	Lolium	120925	1704
Italy	Spain	Italy	Export	Spain	2012	Lolium	120925	582142
Sweden	Italy	Italy	Import	Sweden	2012	Lolium	120925	3075
Italy	Switzerland	Italy	Export	Switzerland	2012	Lolium	120925	40716
Italy	Tunisia	Italy	Export	Tunisia	2012	Lolium	120925	117700
Italy	Turkey	Italy	Export	Turkey	2012	Lolium	120925	210551
Italy	United Kingdom	Italy	Export	United Kingdom	2012	Lolium	120925	179313
USA	Italy	Italy	Import	USA	2012	Lolium	120925	7556419
Uruguay	Italy	Italy	Import	Uruguay	2012	Lolium	120925	511175
Argentina	USA	USA	Import	Argentina	2012	Lolium	120925	120
USA	Argentina	USA	Export	Argentina	2012	Lolium	120925	1458407
Australia	USA	USA	Import	Australia	2012	Lolium	120925	20400
USA	Australia	USA	Export	Australia	2012	Lolium	120925	2123249
USA	Bahrain	USA	Export	Bahrain	2012	Lolium	120925	14500
Belgium	USA	USA	Import	Belgium	2012	Lolium	120925	3925
USA	Belgium	USA	Export	Belgium	2012	Lolium	120925	448811
Brazil	USA	USA	Import	Brazil	2012	Lolium	120925	2043
USA	Brazil	USA	Export	Brazil	2012	Lolium	120925	25836
USA	Bulgaria	USA	Export	Bulgaria	2012	Lolium	120925	100000
USA	Belarus	USA	Export	Belarus	2012	Lolium	120925	10000
Canada	USA	USA	Import	Canada	2012	Lolium	120925	5707133
USA	Canada	USA	Export	Canada	2012	Lolium	120925	7836984
USA	Canada	USA	Re-Export	Canada	2012	Lolium	120925	7040
USA	Chile	USA	Export	Chile	2012	Lolium	120925	898855
China	USA	USA	Import	China	2012	Lolium	120925	10272
USA	China	USA	Export	China	2012	Lolium	120925	9217078
USA	China	USA	Re-Export	China	2012	Lolium	120925	90224
USA	Colombia	USA	Export	Colombia	2012	Lolium	120925	32886
USA	Costa Rica	USA	Export	Costa Rica	2012	Lolium	120925	41186
Denmark	USA	USA	Import	Denmark	2012	Lolium	120925	147878
USA	Denmark	USA	Export	Denmark	2012	Lolium	120925	39894
USA	Ecuador	USA	Export	Ecuador	2012	Lolium	120925	1112552
USA	Finland	USA	Export	Finland	2012	Lolium	120925	60008
France	USA	USA	Import	France	2012	Lolium	120925	8131
USA	France	USA	Export	France	2012	Lolium	120925	1504122
Germany	USA	USA	Import	Germany	2012	Lolium	120925	60175
USA	Germany	USA	Export	Germany	2012	Lolium	120925	985426
USA	Greece	USA	Export	Greece	2012	Lolium	120925	49947
USA	China, Hong Kong SAR	USA	Export	China, Hong Kong SAR	2012	Lolium	120925	22679
USA	Ireland	USA	Export	Ireland	2012	Lolium	120925	41360
USA	Israel	USA	Export	Israel	2012	Lolium	120925	155162
Italy	USA	USA	Import	Italy	2012	Lolium	120925	6825
USA	Italy	USA	Export	Italy	2012	Lolium	120925	6654185
Japan	USA	USA	Import	Japan	2012	Lolium	120925	237
USA	Japan	USA	Export	Japan	2012	Lolium	120925	11934818
USA	Jordan	USA	Export	Jordan	2012	Lolium	120925	11184
USA	Rep. of Korea	USA	Export	Rep. of Korea	2012	Lolium	120925	8789656
USA	Kuwait	USA	Export	Kuwait	2012	Lolium	120925	3000
USA	Latvia	USA	Export	Latvia	2012	Lolium	120925	25000
USA	Lithuania	USA	Export	Lithuania	2012	Lolium	120925	1996
Mexico	USA	USA	Import	Mexico	2012	Lolium	120925	1920
USA	Mexico	USA	Export	Mexico	2012	Lolium	120925	2482401
USA	Mexico	USA	Re-Export	Mexico	2012	Lolium	120925	238128
Other Asia, nes	USA	USA	Import	Other Asia, nes	2012	Lolium	120925	6410
USA	Other Asia, nes	USA	Export	Other Asia, nes	2012	Lolium	120925	33733
Netherlands	USA	USA	Import	Netherlands	2012	Lolium	120925	21837
USA	Netherlands	USA	Export	Netherlands	2012	Lolium	120925	2241615
New Zealand	USA	USA	Import	New Zealand	2012	Lolium	120925	300299
USA	New Zealand	USA	Export	New Zealand	2012	Lolium	120925	222637
USA	Peru	USA	Export	Peru	2012	Lolium	120925	129206
USA	Poland	USA	Export	Poland	2012	Lolium	120925	319667
Portugal	USA	USA	Import	Portugal	2012	Lolium	120925	1190
USA	Portugal	USA	Export	Portugal	2012	Lolium	120925	283850
USA	Qatar	USA	Export	Qatar	2012	Lolium	120925	9593
USA	Romania	USA	Export	Romania	2012	Lolium	120925	43817
USA	Russian Federation	USA	Export	Russian Federation	2012	Lolium	120925	47000
USA	Saudi Arabia	USA	Export	Saudi Arabia	2012	Lolium	120925	181657
USA	India	USA	Export	India	2012	Lolium	120925	128135
South Africa	USA	USA	Import	South Africa	2012	Lolium	120925	10475
USA	South Africa	USA	Export	South Africa	2012	Lolium	120925	786141
Spain	USA	USA	Import	Spain	2012	Lolium	120925	6950
USA	Spain	USA	Export	Spain	2012	Lolium	120925	3759668
Sweden	USA	USA	Import	Sweden	2012	Lolium	120925	2
USA	United Arab Emirates	USA	Export	United Arab Emirates	2012	Lolium	120925	60796
USA	Turkey	USA	Export	Turkey	2012	Lolium	120925	641161
USA	Egypt	USA	Export	Egypt	2012	Lolium	120925	7500
USA	United Kingdom	USA	Export	United Kingdom	2012	Lolium	120925	834331
USA	Uruguay	USA	Export	Uruguay	2012	Lolium	120925	224883
Australia	Argentina	Australia	Export	Argentina	2012	Various forage	120929	179423
Australia	Bahrain	Australia	Export	Bahrain	2012	Various forage	120929	524
Australia	Botswana	Australia	Export	Botswana	2012	Various forage	120929	22280
Australia	Brunei Darussalam	Australia	Export	Brunei Darussalam	2012	Various forage	120929	5202
Australia	Sri Lanka	Australia	Export	Sri Lanka	2012	Various forage	120929	1020
Australia	Chile	Australia	Export	Chile	2012	Various forage	120929	32135
Australia	China	Australia	Export	China	2012	Various forage	120929	2636
Australia	Cyprus	Australia	Export	Cyprus	2012	Various forage	120929	4041
Denmark	Australia	Australia	Import	Denmark	2012	Various forage	120929	16043
Australia	Fiji	Australia	Export	Fiji	2012	Various forage	120929	4623
Australia	France	Australia	Export	France	2012	Various forage	120929	132566
Australia	French Polynesia	Australia	Export	French Polynesia	2012	Various forage	120929	189
Australia	Gabon	Australia	Export	Gabon	2012	Various forage	120929	290
Australia	Germany	Australia	Export	Germany	2012	Various forage	120929	21185
China, Hong Kong SAR	Australia	Australia	Import	China, Hong Kong SAR	2012	Various forage	120929	750
Australia	China, Hong Kong SAR	Australia	Export	China, Hong Kong SAR	2012	Various forage	120929	203636
Australia	Indonesia	Australia	Export	Indonesia	2012	Various forage	120929	1654
Australia	Iraq	Australia	Export	Iraq	2012	Various forage	120929	64
Italy	Australia	Australia	Import	Italy	2012	Various forage	120929	100
Australia	Italy	Australia	Export	Italy	2012	Various forage	120929	40298
Australia	Japan	Australia	Export	Japan	2012	Various forage	120929	285993
Australia	Jordan	Australia	Export	Jordan	2012	Various forage	120929	325
Australia	Rep. of Korea	Australia	Export	Rep. of Korea	2012	Various forage	120929	441757
Australia	Kuwait	Australia	Export	Kuwait	2012	Various forage	120929	12000
Australia	Lao People's Dem. Rep.	Australia	Export	Lao People's Dem. Rep.	2012	Various forage	120929	580
Australia	Malaysia	Australia	Export	Malaysia	2012	Various forage	120929	82758
Australia	Other Asia, nes	Australia	Export	Other Asia, nes	2012	Various forage	120929	16894
Australia	Morocco	Australia	Export	Morocco	2012	Various forage	120929	520
Australia	Oman	Australia	Export	Oman	2012	Various forage	120929	34900
Netherlands	Australia	Australia	Import	Netherlands	2012	Various forage	120929	82
Australia	New Caledonia	Australia	Export	New Caledonia	2012	Various forage	120929	47440
Australia	Vanuatu	Australia	Export	Vanuatu	2012	Various forage	120929	1825
New Zealand	Australia	Australia	Import	New Zealand	2012	Various forage	120929	378029
Australia	New Zealand	Australia	Export	New Zealand	2012	Various forage	120929	47470
Australia	Palau	Australia	Export	Palau	2012	Various forage	120929	400
Australia	Pakistan	Australia	Export	Pakistan	2012	Various forage	120929	47461
Australia	Papua New Guinea	Australia	Export	Papua New Guinea	2012	Various forage	120929	40571
Australia	Philippines	Australia	Export	Philippines	2012	Various forage	120929	3495
Australia	Portugal	Australia	Export	Portugal	2012	Various forage	120929	8837
Australia	Qatar	Australia	Export	Qatar	2012	Various forage	120929	13320
Australia	Romania	Australia	Export	Romania	2012	Various forage	120929	61
Australia	Saudi Arabia	Australia	Export	Saudi Arabia	2012	Various forage	120929	1176500
Australia	Senegal	Australia	Export	Senegal	2012	Various forage	120929	3500
Australia	India	Australia	Export	India	2012	Various forage	120929	25
Australia	Singapore	Australia	Export	Singapore	2012	Various forage	120929	53
Viet Nam	Australia	Australia	Import	Viet Nam	2012	Various forage	120929	390
Australia	South Africa	Australia	Export	South Africa	2012	Various forage	120929	217777
Australia	Zimbabwe	Australia	Export	Zimbabwe	2012	Various forage	120929	870
Australia	Spain	Australia	Export	Spain	2012	Various forage	120929	30395
Australia	Sudan	Australia	Export	Sudan	2012	Various forage	120929	90000
Australia	Syria	Australia	Export	Syria	2012	Various forage	120929	22280
Australia	Thailand	Australia	Export	Thailand	2012	Various forage	120929	555
Australia	United Arab Emirates	Australia	Export	United Arab Emirates	2012	Various forage	120929	13916
Australia	Tunisia	Australia	Export	Tunisia	2012	Various forage	120929	17280
Australia	United Kingdom	Australia	Export	United Kingdom	2012	Various forage	120929	3000
Australia	United Rep. of Tanzania	Australia	Export	United Rep. of Tanzania	2012	Various forage	120929	404
USA	Australia	Australia	Import	USA	2012	Various forage	120929	190790
Australia	USA	Australia	Export	USA	2012	Various forage	120929	133008
Australia	Uruguay	Australia	Export	Uruguay	2012	Various forage	120929	5520
Italy	Albania	Italy	Export	Albania	2012	Various forage	120929	21677
Italy	Algeria	Italy	Export	Algeria	2012	Various forage	120929	28000
Argentina	Italy	Italy	Import	Argentina	2012	Various forage	120929	26600
Italy	Argentina	Italy	Export	Argentina	2012	Various forage	120929	2000
Australia	Italy	Italy	Import	Australia	2012	Various forage	120929	360110
Italy	Australia	Italy	Export	Australia	2012	Various forage	120929	779
Austria	Italy	Italy	Import	Austria	2012	Various forage	120929	2587
Italy	Austria	Italy	Export	Austria	2012	Various forage	120929	201026
Italy	Belgium	Italy	Export	Belgium	2012	Various forage	120929	33855
Italy	Bosnia Herzegovina	Italy	Export	Bosnia Herzegovina	2012	Various forage	120929	10373
Bulgaria	Italy	Italy	Import	Bulgaria	2012	Various forage	120929	1000
Italy	Bulgaria	Italy	Export	Bulgaria	2012	Various forage	120929	61546
Canada	Italy	Italy	Import	Canada	2012	Various forage	120929	166150
Italy	Canada	Italy	Export	Canada	2012	Various forage	120929	3212
Chile	Italy	Italy	Import	Chile	2012	Various forage	120929	1122210
China	Italy	Italy	Import	China	2012	Various forage	120929	14500
Italy	China	Italy	Export	China	2012	Various forage	120929	1036
Croatia	Italy	Italy	Import	Croatia	2012	Various forage	120929	3000
Italy	Croatia	Italy	Export	Croatia	2012	Various forage	120929	11032
Italy	Cyprus	Italy	Export	Cyprus	2012	Various forage	120929	52598
Czechia	Italy	Italy	Import	Czechia	2012	Various forage	120929	115880
Italy	Czechia	Italy	Export	Czechia	2012	Various forage	120929	4749
Denmark	Italy	Italy	Import	Denmark	2012	Various forage	120929	671334
Italy	Denmark	Italy	Export	Denmark	2012	Various forage	120929	44059
Italy	Estonia	Italy	Export	Estonia	2012	Various forage	120929	2320
Italy	Finland	Italy	Export	Finland	2012	Various forage	120929	2501
France	Italy	Italy	Import	France	2012	Various forage	120929	5598442
Italy	France	Italy	Export	France	2012	Various forage	120929	2965146
Italy	France	Italy	Re-Export	France	2012	Various forage	120929	1865
Italy	Georgia	Italy	Export	Georgia	2012	Various forage	120929	7759
Germany	Italy	Italy	Import	Germany	2012	Various forage	120929	236886
Italy	Germany	Italy	Export	Germany	2012	Various forage	120929	500924
Greece	Italy	Italy	Import	Greece	2012	Various forage	120929	49345
Italy	Greece	Italy	Export	Greece	2012	Various forage	120929	212534
Italy	Hungary	Italy	Export	Hungary	2012	Various forage	120929	6348
Iran	Italy	Italy	Import	Iran	2012	Various forage	120929	12000
Italy	Iran	Italy	Export	Iran	2012	Various forage	120929	65600
Italy	Ireland	Italy	Export	Ireland	2012	Various forage	120929	1554
Italy	Jordan	Italy	Export	Jordan	2012	Various forage	120929	2000
Italy	Lebanon	Italy	Export	Lebanon	2012	Various forage	120929	9390
Latvia	Italy	Italy	Import	Latvia	2012	Various forage	120929	24000
Italy	Latvia	Italy	Export	Latvia	2012	Various forage	120929	15168
Italy	Lithuania	Italy	Export	Lithuania	2012	Various forage	120929	23150
Italy	Malta	Italy	Export	Malta	2012	Various forage	120929	1657
Italy	Montenegro	Italy	Export	Montenegro	2012	Various forage	120929	12945
Italy	Morocco	Italy	Export	Morocco	2012	Various forage	120929	900
Netherlands	Italy	Italy	Import	Netherlands	2012	Various forage	120929	2351922
Italy	Netherlands	Italy	Export	Netherlands	2012	Various forage	120929	9876
New Zealand	Italy	Italy	Import	New Zealand	2012	Various forage	120929	48800
Italy	Niger	Italy	Export	Niger	2012	Various forage	120929	175
Italy	Nigeria	Italy	Export	Nigeria	2012	Various forage	120929	2576
Italy	Peru	Italy	Export	Peru	2012	Various forage	120929	170
Poland	Italy	Italy	Import	Poland	2012	Various forage	120929	72010
Italy	Poland	Italy	Export	Poland	2012	Various forage	120929	73200
Portugal	Italy	Italy	Import	Portugal	2012	Various forage	120929	96000
Italy	Portugal	Italy	Export	Portugal	2012	Various forage	120929	214091
Romania	Italy	Italy	Import	Romania	2012	Various forage	120929	93661
Italy	Romania	Italy	Export	Romania	2012	Various forage	120929	116641
Italy	Russian Federation	Italy	Export	Russian Federation	2012	Various forage	120929	1340
Serbia	Italy	Italy	Import	Serbia	2012	Various forage	120929	67480
Italy	Serbia	Italy	Export	Serbia	2012	Various forage	120929	31279
Slovakia	Italy	Italy	Import	Slovakia	2012	Various forage	120929	88000
Italy	Slovakia	Italy	Export	Slovakia	2012	Various forage	120929	53096
Italy	Slovenia	Italy	Export	Slovenia	2012	Various forage	120929	144105
Italy	Somalia	Italy	Export	Somalia	2012	Various forage	120929	362
South Africa	Italy	Italy	Import	South Africa	2012	Various forage	120929	244000
Spain	Italy	Italy	Import	Spain	2012	Various forage	120929	717803
Italy	Spain	Italy	Export	Spain	2012	Various forage	120929	269462
Sudan	Italy	Italy	Import	Sudan	2012	Various forage	120929	40000
Sweden	Italy	Italy	Import	Sweden	2012	Various forage	120929	14795
Italy	Sweden	Italy	Export	Sweden	2012	Various forage	120929	1987
Switzerland	Italy	Italy	Import	Switzerland	2012	Various forage	120929	4838
Italy	Switzerland	Italy	Export	Switzerland	2012	Various forage	120929	3539
Turkey	Italy	Italy	Import	Turkey	2012	Various forage	120929	238000
Italy	Turkey	Italy	Export	Turkey	2012	Various forage	120929	191927
Ukraine	Italy	Italy	Import	Ukraine	2012	Various forage	120929	1259840
Italy	North Macedonia	Italy	Export	North Macedonia	2012	Various forage	120929	206
Egypt	Italy	Italy	Import	Egypt	2012	Various forage	120929	80000
United Kingdom	Italy	Italy	Import	United Kingdom	2012	Various forage	120929	400
Italy	United Kingdom	Italy	Export	United Kingdom	2012	Various forage	120929	24212
USA	Italy	Italy	Import	USA	2012	Various forage	120929	1943350
Italy	USA	Italy	Export	USA	2012	Various forage	120929	140521
Italy	Uruguay	Italy	Export	Uruguay	2012	Various forage	120929	1000
USA	Algeria	USA	Export	Algeria	2012	Various forage	120929	300
USA	Angola	USA	Export	Angola	2012	Various forage	120929	27873
USA	Azerbaijan	USA	Export	Azerbaijan	2012	Various forage	120929	18554
Argentina	USA	USA	Import	Argentina	2012	Various forage	120929	1370246
USA	Argentina	USA	Export	Argentina	2012	Various forage	120929	355593
Australia	USA	USA	Import	Australia	2012	Various forage	120929	276916
USA	Australia	USA	Export	Australia	2012	Various forage	120929	794031
USA	Austria	USA	Export	Austria	2012	Various forage	120929	21300
USA	Bahamas	USA	Export	Bahamas	2012	Various forage	120929	35853
USA	Bahrain	USA	Export	Bahrain	2012	Various forage	120929	2000
USA	Belgium	USA	Export	Belgium	2012	Various forage	120929	191329
USA	Bermuda	USA	Export	Bermuda	2012	Various forage	120929	2268
USA	Bolivia (Plurinational State of)	USA	Export	Bolivia (Plurinational State of)	2012	Various forage	120929	1229
Brazil	USA	USA	Import	Brazil	2012	Various forage	120929	31542
USA	Brazil	USA	Export	Brazil	2012	Various forage	120929	307910
USA	Br. Virgin Isds	USA	Export	Br. Virgin Isds	2012	Various forage	120929	9143
USA	Brunei Darussalam	USA	Export	Brunei Darussalam	2012	Various forage	120929	999
Canada	USA	USA	Import	Canada	2012	Various forage	120929	6508071
USA	Canada	USA	Export	Canada	2012	Various forage	120929	4168560
USA	Canada	USA	Re-Export	Canada	2012	Various forage	120929	196638
USA	Cayman Isds	USA	Export	Cayman Isds	2012	Various forage	120929	1052
USA	Sri Lanka	USA	Export	Sri Lanka	2012	Various forage	120929	2012
USA	Chile	USA	Export	Chile	2012	Various forage	120929	553944
China	USA	USA	Import	China	2012	Various forage	120929	65838
USA	China	USA	Export	China	2012	Various forage	120929	7879879
USA	Colombia	USA	Export	Colombia	2012	Various forage	120929	265126
USA	Costa Rica	USA	Export	Costa Rica	2012	Various forage	120929	30201
Czechia	USA	USA	Import	Czechia	2012	Various forage	120929	23122
USA	Czechia	USA	Export	Czechia	2012	Various forage	120929	98983
Denmark	USA	USA	Import	Denmark	2012	Various forage	120929	674927
USA	Denmark	USA	Export	Denmark	2012	Various forage	120929	118437
USA	Dominican Rep.	USA	Export	Dominican Rep.	2012	Various forage	120929	46262
USA	Ecuador	USA	Export	Ecuador	2012	Various forage	120929	395946
USA	El Salvador	USA	Export	El Salvador	2012	Various forage	120929	3138
USA	Estonia	USA	Export	Estonia	2012	Various forage	120929	16994
USA	Finland	USA	Export	Finland	2012	Various forage	120929	33835
France	USA	USA	Import	France	2012	Various forage	120929	17706
USA	France	USA	Export	France	2012	Various forage	120929	2466574
USA	France	USA	Re-Export	France	2012	Various forage	120929	24663
Germany	USA	USA	Import	Germany	2012	Various forage	120929	59905
USA	Germany	USA	Export	Germany	2012	Various forage	120929	818189
USA	Greece	USA	Export	Greece	2012	Various forage	120929	82483
USA	Greece	USA	Re-Export	Greece	2012	Various forage	120929	10337
USA	Guatemala	USA	Export	Guatemala	2012	Various forage	120929	40213
USA	Haiti	USA	Export	Haiti	2012	Various forage	120929	522
USA	Honduras	USA	Export	Honduras	2012	Various forage	120929	5306
USA	China, Hong Kong SAR	USA	Export	China, Hong Kong SAR	2012	Various forage	120929	22583
Iceland	USA	USA	Import	Iceland	2012	Various forage	120929	727
USA	Iran	USA	Export	Iran	2012	Various forage	120929	20000
USA	Iraq	USA	Export	Iraq	2012	Various forage	120929	42226
USA	Israel	USA	Export	Israel	2012	Various forage	120929	10047
Italy	USA	USA	Import	Italy	2012	Various forage	120929	16765
USA	Italy	USA	Export	Italy	2012	Various forage	120929	3400477
USA	Jamaica	USA	Export	Jamaica	2012	Various forage	120929	40023
USA	Jamaica	USA	Re-Export	Jamaica	2012	Various forage	120929	12703
Japan	USA	USA	Import	Japan	2012	Various forage	120929	5777
USA	Japan	USA	Export	Japan	2012	Various forage	120929	6361821
USA	Jordan	USA	Export	Jordan	2012	Various forage	120929	236161
Rep. of Korea	USA	USA	Import	Rep. of Korea	2012	Various forage	120929	255
USA	Rep. of Korea	USA	Export	Rep. of Korea	2012	Various forage	120929	2275608
USA	Kuwait	USA	Export	Kuwait	2012	Various forage	120929	21000
USA	Lebanon	USA	Export	Lebanon	2012	Various forage	120929	453
USA	Libya	USA	Export	Libya	2012	Various forage	120929	51000
Lithuania	USA	USA	Import	Lithuania	2012	Various forage	120929	29883
USA	Lithuania	USA	Export	Lithuania	2012	Various forage	120929	20934
USA	Malaysia	USA	Export	Malaysia	2012	Various forage	120929	157460
Mexico	USA	USA	Import	Mexico	2012	Various forage	120929	1043352
USA	Mexico	USA	Export	Mexico	2012	Various forage	120929	25132623
USA	Mexico	USA	Re-Export	Mexico	2012	Various forage	120929	111144
Other Asia, nes	USA	USA	Import	Other Asia, nes	2012	Various forage	120929	71
USA	Other Asia, nes	USA	Export	Other Asia, nes	2012	Various forage	120929	193414
USA	Morocco	USA	Export	Morocco	2012	Various forage	120929	5116
USA	Oman	USA	Export	Oman	2012	Various forage	120929	4104
Netherlands	USA	USA	Import	Netherlands	2012	Various forage	120929	128218
USA	Netherlands	USA	Export	Netherlands	2012	Various forage	120929	3076541
USA	Aruba	USA	Export	Aruba	2012	Various forage	120929	12213
USA	New Caledonia	USA	Export	New Caledonia	2012	Various forage	120929	42368
New Zealand	USA	USA	Import	New Zealand	2012	Various forage	120929	487869
USA	New Zealand	USA	Export	New Zealand	2012	Various forage	120929	281000
USA	New Zealand	USA	Re-Export	New Zealand	2012	Various forage	120929	29194
USA	Nicaragua	USA	Export	Nicaragua	2012	Various forage	120929	2391
USA	Norway	USA	Export	Norway	2012	Various forage	120929	19959
USA	Pakistan	USA	Export	Pakistan	2012	Various forage	120929	40500
USA	Panama	USA	Export	Panama	2012	Various forage	120929	211759
USA	Peru	USA	Export	Peru	2012	Various forage	120929	87424
USA	Poland	USA	Export	Poland	2012	Various forage	120929	173684
USA	Portugal	USA	Export	Portugal	2012	Various forage	120929	758300
USA	Qatar	USA	Export	Qatar	2012	Various forage	120929	60470
USA	Romania	USA	Export	Romania	2012	Various forage	120929	1027
Russian Federation	USA	USA	Import	Russian Federation	2012	Various forage	120929	96844
USA	Russian Federation	USA	Export	Russian Federation	2012	Various forage	120929	71845
USA	Saint Kitts and Nevis	USA	Export	Saint Kitts and Nevis	2012	Various forage	120929	2987
USA	Saudi Arabia	USA	Export	Saudi Arabia	2012	Various forage	120929	4616318
USA	Senegal	USA	Export	Senegal	2012	Various forage	120929	13100
India	USA	USA	Import	India	2012	Various forage	120929	24
USA	India	USA	Export	India	2012	Various forage	120929	28425
USA	Viet Nam	USA	Export	Viet Nam	2012	Various forage	120929	7903
South Africa	USA	USA	Import	South Africa	2012	Various forage	120929	144913
USA	South Africa	USA	Export	South Africa	2012	Various forage	120929	1094273
Spain	USA	USA	Import	Spain	2012	Various forage	120929	145358
USA	Spain	USA	Export	Spain	2012	Various forage	120929	1711039
USA	Spain	USA	Re-Export	Spain	2012	Various forage	120929	19958
USA	Sweden	USA	Export	Sweden	2012	Various forage	120929	47979
USA	Switzerland	USA	Export	Switzerland	2012	Various forage	120929	24300
USA	Thailand	USA	Export	Thailand	2012	Various forage	120929	544
USA	Trinidad and Tobago	USA	Export	Trinidad and Tobago	2012	Various forage	120929	31775
USA	United Arab Emirates	USA	Export	United Arab Emirates	2012	Various forage	120929	454191
USA	Tunisia	USA	Export	Tunisia	2012	Various forage	120929	40000
USA	Turkey	USA	Export	Turkey	2012	Various forage	120929	487581
USA	Turks and Caicos Isds	USA	Export	Turks and Caicos Isds	2012	Various forage	120929	2144
USA	Ukraine	USA	Export	Ukraine	2012	Various forage	120929	99400
USA	Egypt	USA	Export	Egypt	2012	Various forage	120929	1126961
USA	United Kingdom	USA	Export	United Kingdom	2012	Various forage	120929	560508
United Rep. of Tanzania	USA	USA	Import	United Rep. of Tanzania	2012	Various forage	120929	79200
Uruguay	USA	USA	Import	Uruguay	2012	Various forage	120929	35018
USA	Uruguay	USA	Export	Uruguay	2012	Various forage	120929	350835
USA	Venezuela	USA	Export	Venezuela	2012	Various forage	120929	90771
Australia	Antarctica	Australia	Export	Antarctica	2012	Various forage	1214	117665
Argentina	Australia	Australia	Import	Argentina	2012	Various forage	1214	15000
Australia	Argentina	Australia	Export	Argentina	2012	Various forage	1214	66790
Australia	Austria	Australia	Export	Austria	2012	Various forage	1214	175000
Australia	Bahrain	Australia	Export	Bahrain	2012	Various forage	1214	1327007
Australia	Bangladesh	Australia	Export	Bangladesh	2012	Various forage	1214	30498
Australia	Belgium	Australia	Export	Belgium	2012	Various forage	1214	634440
Bolivia (Plurinational State of)	Australia	Australia	Import	Bolivia (Plurinational State of)	2012	Various forage	1214	23163
Australia	Bolivia (Plurinational State of)	Australia	Export	Bolivia (Plurinational State of)	2012	Various forage	1214	52
Australia	Botswana	Australia	Export	Botswana	2012	Various forage	1214	53200
Australia	Brunei Darussalam	Australia	Export	Brunei Darussalam	2012	Various forage	1214	113872
Australia	Sri Lanka	Australia	Export	Sri Lanka	2012	Various forage	1214	40000
China	Australia	Australia	Import	China	2012	Various forage	1214	110
Australia	China	Australia	Export	China	2012	Various forage	1214	69042420
Ecuador	Australia	Australia	Import	Ecuador	2012	Various forage	1214	37800
France	Australia	Australia	Import	France	2012	Various forage	1214	7743
Australia	France	Australia	Export	France	2012	Various forage	1214	700467
Australia	Germany	Australia	Export	Germany	2012	Various forage	1214	498970
Australia	China, Hong Kong SAR	Australia	Export	China, Hong Kong SAR	2012	Various forage	1214	296078
Australia	Indonesia	Australia	Export	Indonesia	2012	Various forage	1214	96476
Australia	Israel	Australia	Export	Israel	2012	Various forage	1214	228002
Australia	Italy	Australia	Export	Italy	2012	Various forage	1214	13233222
Australia	Japan	Australia	Export	Japan	2012	Various forage	1214	1313302736
Australia	Jordan	Australia	Export	Jordan	2012	Various forage	1214	359490
Australia	Rep. of Korea	Australia	Export	Rep. of Korea	2012	Various forage	1214	277099609
Australia	Kuwait	Australia	Export	Kuwait	2012	Various forage	1214	176490
Australia	China, Macao SAR	Australia	Export	China, Macao SAR	2012	Various forage	1214	40500
Australia	Malaysia	Australia	Export	Malaysia	2012	Various forage	1214	4454936
Australia	Mauritius	Australia	Export	Mauritius	2012	Various forage	1214	60470
Australia	Other Asia, nes	Australia	Export	Other Asia, nes	2012	Various forage	1214	47873107
Australia	Oman	Australia	Export	Oman	2012	Various forage	1214	200
Australia	Netherlands	Australia	Export	Netherlands	2012	Various forage	1214	23692060
Australia	New Caledonia	Australia	Export	New Caledonia	2012	Various forage	1214	266561
Australia	Vanuatu	Australia	Export	Vanuatu	2012	Various forage	1214	500
Australia	New Zealand	Australia	Export	New Zealand	2012	Various forage	1214	63380628
Australia	Pakistan	Australia	Export	Pakistan	2012	Various forage	1214	260000
Australia	Papua New Guinea	Australia	Export	Papua New Guinea	2012	Various forage	1214	18146990
Australia	Philippines	Australia	Export	Philippines	2012	Various forage	1214	13256730
Australia	Portugal	Australia	Export	Portugal	2012	Various forage	1214	151950
Australia	Qatar	Australia	Export	Qatar	2012	Various forage	1214	1435
Australia	Russian Federation	Australia	Export	Russian Federation	2012	Various forage	1214	3030000
Australia	Saudi Arabia	Australia	Export	Saudi Arabia	2012	Various forage	1214	513832
Australia	India	Australia	Export	India	2012	Various forage	1214	100000
Australia	Singapore	Australia	Export	Singapore	2012	Various forage	1214	1422531
Australia	Viet Nam	Australia	Export	Viet Nam	2012	Various forage	1214	7397085
Australia	South Africa	Australia	Export	South Africa	2012	Various forage	1214	58982208
Australia	Spain	Australia	Export	Spain	2012	Various forage	1214	55156503
Australia	Sudan	Australia	Export	Sudan	2012	Various forage	1214	58100
Australia	Switzerland	Australia	Export	Switzerland	2012	Various forage	1214	66700
Australia	Thailand	Australia	Export	Thailand	2012	Various forage	1214	149407
Australia	United Arab Emirates	Australia	Export	United Arab Emirates	2012	Various forage	1214	7298480
Australia	Turkey	Australia	Export	Turkey	2012	Various forage	1214	707840
Australia	Egypt	Australia	Export	Egypt	2012	Various forage	1214	16933900
Australia	United Kingdom	Australia	Export	United Kingdom	2012	Various forage	1214	701353
Australia	Bunkers	Australia	Export	Bunkers	2012	Various forage	1214	132685578
USA	Australia	Australia	Import	USA	2012	Various forage	1214	1024
Australia	USA	Australia	Export	USA	2012	Various forage	1214	39958
Australia	Italy	Italy	Import	Australia	2012	Various forage	1214	3918060
Austria	Italy	Italy	Import	Austria	2012	Various forage	1214	271060
Italy	Austria	Italy	Export	Austria	2012	Various forage	1214	13171974
Italy	Bahrain	Italy	Export	Bahrain	2012	Various forage	1214	28540
Italy	Armenia	Italy	Export	Armenia	2012	Various forage	1214	97
Belgium	Italy	Italy	Import	Belgium	2012	Various forage	1214	43423
Italy	Belgium	Italy	Export	Belgium	2012	Various forage	1214	15474
Italy	Bulgaria	Italy	Export	Bulgaria	2012	Various forage	1214	1653
Chile	Italy	Italy	Import	Chile	2012	Various forage	1214	154000
China	Italy	Italy	Import	China	2012	Various forage	1214	216
Italy	Croatia	Italy	Export	Croatia	2012	Various forage	1214	1110043
Italy	Cyprus	Italy	Export	Cyprus	2012	Various forage	1214	2820603
Czechia	Italy	Italy	Import	Czechia	2012	Various forage	1214	40460
Italy	Czechia	Italy	Export	Czechia	2012	Various forage	1214	29182
France	Italy	Italy	Import	France	2012	Various forage	1214	12529151
Italy	France	Italy	Export	France	2012	Various forage	1214	6902012
Germany	Italy	Italy	Import	Germany	2012	Various forage	1214	1584930
Italy	Germany	Italy	Export	Germany	2012	Various forage	1214	5660288
Italy	Greece	Italy	Export	Greece	2012	Various forage	1214	13621949
Italy	Hungary	Italy	Export	Hungary	2012	Various forage	1214	6727784
Italy	Iran	Italy	Export	Iran	2012	Various forage	1214	1060
Italy	Ireland	Italy	Export	Ireland	2012	Various forage	1214	200
Italy	Israel	Italy	Export	Israel	2012	Various forage	1214	117300
Italy	Japan	Italy	Export	Japan	2012	Various forage	1214	10741750
Italy	Jordan	Italy	Export	Jordan	2012	Various forage	1214	3317120
Italy	Rep. of Korea	Italy	Export	Rep. of Korea	2012	Various forage	1214	6711190
Italy	Kuwait	Italy	Export	Kuwait	2012	Various forage	1214	1794530
Italy	Lebanon	Italy	Export	Lebanon	2012	Various forage	1214	13760440
Italy	Latvia	Italy	Export	Latvia	2012	Various forage	1214	3000
Italy	Libya	Italy	Export	Libya	2012	Various forage	1214	21694920
Lithuania	Italy	Italy	Import	Lithuania	2012	Various forage	1214	154800
Italy	Lithuania	Italy	Export	Lithuania	2012	Various forage	1214	340
Italy	Malta	Italy	Export	Malta	2012	Various forage	1214	10289311
Italy	Mauritania	Italy	Export	Mauritania	2012	Various forage	1214	32560000
Italy	Morocco	Italy	Export	Morocco	2012	Various forage	1214	3302000
Italy	Oman	Italy	Export	Oman	2012	Various forage	1214	1223040
Netherlands	Italy	Italy	Import	Netherlands	2012	Various forage	1214	112199
Italy	Netherlands	Italy	Export	Netherlands	2012	Various forage	1214	581452
Italy	Poland	Italy	Export	Poland	2012	Various forage	1214	1614700
Italy	Portugal	Italy	Export	Portugal	2012	Various forage	1214	35481
Italy	Qatar	Italy	Export	Qatar	2012	Various forage	1214	182910
Romania	Italy	Italy	Import	Romania	2012	Various forage	1214	389870
Italy	Romania	Italy	Export	Romania	2012	Various forage	1214	24036
Italy	Russian Federation	Italy	Export	Russian Federation	2012	Various forage	1214	95252
Italy	Saudi Arabia	Italy	Export	Saudi Arabia	2012	Various forage	1214	16500000
Italy	Serbia	Italy	Export	Serbia	2012	Various forage	1214	24300
India	Italy	Italy	Import	India	2012	Various forage	1214	5000
Slovakia	Italy	Italy	Import	Slovakia	2012	Various forage	1214	2512390
Italy	Slovakia	Italy	Export	Slovakia	2012	Various forage	1214	24560
Slovenia	Italy	Italy	Import	Slovenia	2012	Various forage	1214	26520
Italy	Slovenia	Italy	Export	Slovenia	2012	Various forage	1214	1455280
Spain	Italy	Italy	Import	Spain	2012	Various forage	1214	715060
Italy	Spain	Italy	Export	Spain	2012	Various forage	1214	240787
Switzerland	Italy	Italy	Import	Switzerland	2012	Various forage	1214	618392
Italy	Switzerland	Italy	Export	Switzerland	2012	Various forage	1214	17737554
Italy	United Arab Emirates	Italy	Export	United Arab Emirates	2012	Various forage	1214	246918586
Italy	Tunisia	Italy	Export	Tunisia	2012	Various forage	1214	1995000
Italy	Turkey	Italy	Export	Turkey	2012	Various forage	1214	32904420
Ukraine	Italy	Italy	Import	Ukraine	2012	Various forage	1214	342920
United Kingdom	Italy	Italy	Import	United Kingdom	2012	Various forage	1214	285870
Italy	United Kingdom	Italy	Export	United Kingdom	2012	Various forage	1214	22696363
USA	Italy	Italy	Import	USA	2012	Various forage	1214	33355
Italy	USA	Italy	Export	USA	2012	Various forage	1214	231004
Australia	USA	USA	Import	Australia	2012	Various forage	1214	15000
USA	Australia	USA	Export	Australia	2012	Various forage	1214	133000
USA	Australia	USA	Re-Export	Australia	2012	Various forage	1214	62000
USA	Bahamas	USA	Export	Bahamas	2012	Various forage	1214	312000
USA	Bahrain	USA	Export	Bahrain	2012	Various forage	1214	1908000
USA	Barbados	USA	Export	Barbados	2012	Various forage	1214	67000
Belgium	USA	USA	Import	Belgium	2012	Various forage	1214	10380000
USA	Bermuda	USA	Export	Bermuda	2012	Various forage	1214	931000
USA	Brazil	USA	Export	Brazil	2012	Various forage	1214	311000
USA	Br. Virgin Isds	USA	Export	Br. Virgin Isds	2012	Various forage	1214	13000
USA	Brunei Darussalam	USA	Export	Brunei Darussalam	2012	Various forage	1214	923000
Canada	USA	USA	Import	Canada	2012	Various forage	1214	298185000
USA	Canada	USA	Export	Canada	2012	Various forage	1214	38951000
USA	Canada	USA	Re-Export	Canada	2012	Various forage	1214	238000
USA	Cayman Isds	USA	Export	Cayman Isds	2012	Various forage	1214	237000
Chile	USA	USA	Import	Chile	2012	Various forage	1214	20000
China	USA	USA	Import	China	2012	Various forage	1214	6000
USA	China	USA	Export	China	2012	Various forage	1214	503549992
USA	China	USA	Re-Export	China	2012	Various forage	1214	3004000
USA	Colombia	USA	Export	Colombia	2012	Various forage	1214	43000
USA	Denmark	USA	Export	Denmark	2012	Various forage	1214	20000
USA	Dominican Rep.	USA	Export	Dominican Rep.	2012	Various forage	1214	305000
Ecuador	USA	USA	Import	Ecuador	2012	Various forage	1214	20000
USA	Finland	USA	Export	Finland	2012	Various forage	1214	23000
France	USA	USA	Import	France	2012	Various forage	1214	3531000
USA	France	USA	Export	France	2012	Various forage	1214	421000
USA	French Polynesia	USA	Export	French Polynesia	2012	Various forage	1214	246000
USA	Guatemala	USA	Export	Guatemala	2012	Various forage	1214	21000
USA	China, Hong Kong SAR	USA	Export	China, Hong Kong SAR	2012	Various forage	1214	4477000
USA	Indonesia	USA	Export	Indonesia	2012	Various forage	1214	2873000
USA	Ireland	USA	Export	Ireland	2012	Various forage	1214	68000
USA	Israel	USA	Export	Israel	2012	Various forage	1214	207000
USA	Italy	USA	Export	Italy	2012	Various forage	1214	43000
USA	Jamaica	USA	Export	Jamaica	2012	Various forage	1214	94000
USA	Japan	USA	Export	Japan	2012	Various forage	1214	1982885976
USA	Japan	USA	Re-Export	Japan	2012	Various forage	1214	59504000
USA	Jordan	USA	Export	Jordan	2012	Various forage	1214	493000
USA	Rep. of Korea	USA	Export	Rep. of Korea	2012	Various forage	1214	887401008
USA	Rep. of Korea	USA	Re-Export	Rep. of Korea	2012	Various forage	1214	36383000
USA	Kuwait	USA	Export	Kuwait	2012	Various forage	1214	7260000
USA	Libya	USA	Export	Libya	2012	Various forage	1214	582000
USA	China, Macao SAR	USA	Export	China, Macao SAR	2012	Various forage	1214	95000
USA	Malaysia	USA	Export	Malaysia	2012	Various forage	1214	2113000
USA	Malta	USA	Export	Malta	2012	Various forage	1214	284000
Mexico	USA	USA	Import	Mexico	2012	Various forage	1214	46054000
USA	Mexico	USA	Export	Mexico	2012	Various forage	1214	6555000
USA	Other Asia, nes	USA	Export	Other Asia, nes	2012	Various forage	1214	167454000
USA	Other Asia, nes	USA	Re-Export	Other Asia, nes	2012	Various forage	1214	218000
USA	Morocco	USA	Export	Morocco	2012	Various forage	1214	20000
USA	Oman	USA	Export	Oman	2012	Various forage	1214	74513000
USA	Curacao	USA	Export	Curacao	2012	Various forage	1214	19000
USA	Aruba	USA	Export	Aruba	2012	Various forage	1214	298000
USA	New Caledonia	USA	Export	New Caledonia	2012	Various forage	1214	70000
USA	New Zealand	USA	Export	New Zealand	2012	Various forage	1214	1000
USA	Norway	USA	Export	Norway	2012	Various forage	1214	25000
USA	Panama	USA	Export	Panama	2012	Various forage	1214	98000
Peru	USA	USA	Import	Peru	2012	Various forage	1214	4000
USA	Peru	USA	Export	Peru	2012	Various forage	1214	63000
USA	Philippines	USA	Export	Philippines	2012	Various forage	1214	67000
Poland	USA	USA	Import	Poland	2012	Various forage	1214	1000
USA	Qatar	USA	Export	Qatar	2012	Various forage	1214	2180000
USA	Russian Federation	USA	Export	Russian Federation	2012	Various forage	1214	215000
USA	Saint Kitts and Nevis	USA	Export	Saint Kitts and Nevis	2012	Various forage	1214	38000
USA	Saudi Arabia	USA	Export	Saudi Arabia	2012	Various forage	1214	3533000
USA	India	USA	Export	India	2012	Various forage	1214	504000
USA	Singapore	USA	Export	Singapore	2012	Various forage	1214	1056000
USA	Slovakia	USA	Export	Slovakia	2012	Various forage	1214	1000
USA	Viet Nam	USA	Export	Viet Nam	2012	Various forage	1214	13132000
USA	Viet Nam	USA	Re-Export	Viet Nam	2012	Various forage	1214	601000
USA	Switzerland	USA	Export	Switzerland	2012	Various forage	1214	1000
USA	Thailand	USA	Export	Thailand	2012	Various forage	1214	932000
USA	Trinidad and Tobago	USA	Export	Trinidad and Tobago	2012	Various forage	1214	270000
USA	United Arab Emirates	USA	Export	United Arab Emirates	2012	Various forage	1214	744834000
USA	Turks and Caicos Isds	USA	Export	Turks and Caicos Isds	2012	Various forage	1214	112000
USA	United Kingdom	USA	Export	United Kingdom	2012	Various forage	1214	2896000
USA	Venezuela	USA	Export	Venezuela	2012	Various forage	1214	111000
Australia	Antarctica	Australia	Export	Antarctica	2012	Various forage	121490	117665
Argentina	Australia	Australia	Import	Argentina	2012	Various forage	121490	15000
Australia	Argentina	Australia	Export	Argentina	2012	Various forage	121490	66790
Australia	Austria	Australia	Export	Austria	2012	Various forage	121490	175000
Australia	Bahrain	Australia	Export	Bahrain	2012	Various forage	121490	1327007
Australia	Bangladesh	Australia	Export	Bangladesh	2012	Various forage	121490	30498
Australia	Belgium	Australia	Export	Belgium	2012	Various forage	121490	634440
Bolivia (Plurinational State of)	Australia	Australia	Import	Bolivia (Plurinational State of)	2012	Various forage	121490	23163
Australia	Bolivia (Plurinational State of)	Australia	Export	Bolivia (Plurinational State of)	2012	Various forage	121490	52
Australia	Botswana	Australia	Export	Botswana	2012	Various forage	121490	53200
Australia	Brunei Darussalam	Australia	Export	Brunei Darussalam	2012	Various forage	121490	113834
Australia	Sri Lanka	Australia	Export	Sri Lanka	2012	Various forage	121490	40000
China	Australia	Australia	Import	China	2012	Various forage	121490	110
Australia	China	Australia	Export	China	2012	Various forage	121490	68427420
Ecuador	Australia	Australia	Import	Ecuador	2012	Various forage	121490	37800
Australia	France	Australia	Export	France	2012	Various forage	121490	700467
Australia	Germany	Australia	Export	Germany	2012	Various forage	121490	498970
Australia	China, Hong Kong SAR	Australia	Export	China, Hong Kong SAR	2012	Various forage	121490	153970
Australia	Indonesia	Australia	Export	Indonesia	2012	Various forage	121490	96476
Australia	Israel	Australia	Export	Israel	2012	Various forage	121490	228002
Australia	Italy	Australia	Export	Italy	2012	Various forage	121490	13233222
Australia	Japan	Australia	Export	Japan	2012	Various forage	121490	1313197976
Australia	Jordan	Australia	Export	Jordan	2012	Various forage	121490	359490
Australia	Rep. of Korea	Australia	Export	Rep. of Korea	2012	Various forage	121490	277099609
Australia	Kuwait	Australia	Export	Kuwait	2012	Various forage	121490	176490
Australia	China, Macao SAR	Australia	Export	China, Macao SAR	2012	Various forage	121490	40500
Australia	Malaysia	Australia	Export	Malaysia	2012	Various forage	121490	4415436
Australia	Mauritius	Australia	Export	Mauritius	2012	Various forage	121490	60470
Australia	Other Asia, nes	Australia	Export	Other Asia, nes	2012	Various forage	121490	47873107
Australia	Oman	Australia	Export	Oman	2012	Various forage	121490	200
Australia	Netherlands	Australia	Export	Netherlands	2012	Various forage	121490	23692060
Australia	New Caledonia	Australia	Export	New Caledonia	2012	Various forage	121490	225560
Australia	Vanuatu	Australia	Export	Vanuatu	2012	Various forage	121490	500
Australia	New Zealand	Australia	Export	New Zealand	2012	Various forage	121490	63380628
Australia	Pakistan	Australia	Export	Pakistan	2012	Various forage	121490	260000
Australia	Papua New Guinea	Australia	Export	Papua New Guinea	2012	Various forage	121490	18146990
Australia	Philippines	Australia	Export	Philippines	2012	Various forage	121490	13256730
Australia	Portugal	Australia	Export	Portugal	2012	Various forage	121490	151950
Australia	Qatar	Australia	Export	Qatar	2012	Various forage	121490	1435
Australia	Russian Federation	Australia	Export	Russian Federation	2012	Various forage	121490	630000
Australia	Saudi Arabia	Australia	Export	Saudi Arabia	2012	Various forage	121490	513832
Australia	India	Australia	Export	India	2012	Various forage	121490	100000
Australia	Singapore	Australia	Export	Singapore	2012	Various forage	121490	1082058
Australia	Viet Nam	Australia	Export	Viet Nam	2012	Various forage	121490	7397085
Australia	South Africa	Australia	Export	South Africa	2012	Various forage	121490	58982208
Australia	Spain	Australia	Export	Spain	2012	Various forage	121490	55156503
Australia	Sudan	Australia	Export	Sudan	2012	Various forage	121490	58100
Australia	Switzerland	Australia	Export	Switzerland	2012	Various forage	121490	66700
Australia	Thailand	Australia	Export	Thailand	2012	Various forage	121490	149399
Australia	United Arab Emirates	Australia	Export	United Arab Emirates	2012	Various forage	121490	7296480
Australia	Turkey	Australia	Export	Turkey	2012	Various forage	121490	707840
Australia	Egypt	Australia	Export	Egypt	2012	Various forage	121490	16933900
Australia	United Kingdom	Australia	Export	United Kingdom	2012	Various forage	121490	701353
Australia	Bunkers	Australia	Export	Bunkers	2012	Various forage	121490	59341908
Australia	USA	Australia	Export	USA	2012	Various forage	121490	39958
Australia	Italy	Italy	Import	Australia	2012	Various forage	121490	3918060
Austria	Italy	Italy	Import	Austria	2012	Various forage	121490	271060
Italy	Austria	Italy	Export	Austria	2012	Various forage	121490	8137952
Italy	Bahrain	Italy	Export	Bahrain	2012	Various forage	121490	2240
Italy	Armenia	Italy	Export	Armenia	2012	Various forage	121490	97
Belgium	Italy	Italy	Import	Belgium	2012	Various forage	121490	43423
Italy	Belgium	Italy	Export	Belgium	2012	Various forage	121490	15474
Italy	Bulgaria	Italy	Export	Bulgaria	2012	Various forage	121490	1653
Chile	Italy	Italy	Import	Chile	2012	Various forage	121490	154000
China	Italy	Italy	Import	China	2012	Various forage	121490	216
Italy	Croatia	Italy	Export	Croatia	2012	Various forage	121490	642203
Italy	Cyprus	Italy	Export	Cyprus	2012	Various forage	121490	177421
Italy	Czechia	Italy	Export	Czechia	2012	Various forage	121490	29182
France	Italy	Italy	Import	France	2012	Various forage	121490	9187241
Italy	France	Italy	Export	France	2012	Various forage	121490	2719641
Germany	Italy	Italy	Import	Germany	2012	Various forage	121490	1573344
Italy	Germany	Italy	Export	Germany	2012	Various forage	121490	3815360
Italy	Greece	Italy	Export	Greece	2012	Various forage	121490	15007
Italy	Hungary	Italy	Export	Hungary	2012	Various forage	121490	1134
Italy	Iran	Italy	Export	Iran	2012	Various forage	121490	1060
Italy	Ireland	Italy	Export	Ireland	2012	Various forage	121490	200
Italy	Japan	Italy	Export	Japan	2012	Various forage	121490	9931960
Italy	Jordan	Italy	Export	Jordan	2012	Various forage	121490	1494450
Italy	Rep. of Korea	Italy	Export	Rep. of Korea	2012	Various forage	121490	1971840
Italy	Kuwait	Italy	Export	Kuwait	2012	Various forage	121490	21100
Italy	Lebanon	Italy	Export	Lebanon	2012	Various forage	121490	3624070
Italy	Latvia	Italy	Export	Latvia	2012	Various forage	121490	2929
Italy	Libya	Italy	Export	Libya	2012	Various forage	121490	20000
Lithuania	Italy	Italy	Import	Lithuania	2012	Various forage	121490	154800
Italy	Lithuania	Italy	Export	Lithuania	2012	Various forage	121490	340
Italy	Malta	Italy	Export	Malta	2012	Various forage	121490	5132211
Italy	Morocco	Italy	Export	Morocco	2012	Various forage	121490	2000
Netherlands	Italy	Italy	Import	Netherlands	2012	Various forage	121490	105927
Italy	Netherlands	Italy	Export	Netherlands	2012	Various forage	121490	97112
Italy	Poland	Italy	Export	Poland	2012	Various forage	121490	100
Italy	Portugal	Italy	Export	Portugal	2012	Various forage	121490	35023
Romania	Italy	Italy	Import	Romania	2012	Various forage	121490	389870
Italy	Romania	Italy	Export	Romania	2012	Various forage	121490	11386
Italy	Russian Federation	Italy	Export	Russian Federation	2012	Various forage	121490	95252
Italy	Serbia	Italy	Export	Serbia	2012	Various forage	121490	3600
India	Italy	Italy	Import	India	2012	Various forage	121490	5000
Slovakia	Italy	Italy	Import	Slovakia	2012	Various forage	121490	2485970
Slovenia	Italy	Italy	Import	Slovenia	2012	Various forage	121490	26520
Italy	Slovenia	Italy	Export	Slovenia	2012	Various forage	121490	526126
Spain	Italy	Italy	Import	Spain	2012	Various forage	121490	581600
Italy	Spain	Italy	Export	Spain	2012	Various forage	121490	175327
Switzerland	Italy	Italy	Import	Switzerland	2012	Various forage	121490	618392
Italy	Switzerland	Italy	Export	Switzerland	2012	Various forage	121490	16277544
Italy	United Arab Emirates	Italy	Export	United Arab Emirates	2012	Various forage	121490	73519464
Italy	Turkey	Italy	Export	Turkey	2012	Various forage	121490	1821700
Ukraine	Italy	Italy	Import	Ukraine	2012	Various forage	121490	342920
United Kingdom	Italy	Italy	Import	United Kingdom	2012	Various forage	121490	196200
Italy	United Kingdom	Italy	Export	United Kingdom	2012	Various forage	121490	97553
USA	Italy	Italy	Import	USA	2012	Various forage	121490	33355
Italy	USA	Italy	Export	USA	2012	Various forage	121490	4124
Australia	USA	USA	Import	Australia	2012	Various forage	121490	15000
USA	Australia	USA	Export	Australia	2012	Various forage	121490	5000
USA	Bahamas	USA	Export	Bahamas	2012	Various forage	121490	312000
USA	Bahrain	USA	Export	Bahrain	2012	Various forage	121490	1908000
USA	Bermuda	USA	Export	Bermuda	2012	Various forage	121490	931000
USA	Brazil	USA	Export	Brazil	2012	Various forage	121490	311000
USA	Br. Virgin Isds	USA	Export	Br. Virgin Isds	2012	Various forage	121490	13000
USA	Brunei Darussalam	USA	Export	Brunei Darussalam	2012	Various forage	121490	923000
Canada	USA	USA	Import	Canada	2012	Various forage	121490	258634000
USA	Canada	USA	Export	Canada	2012	Various forage	121490	37681000
USA	Canada	USA	Re-Export	Canada	2012	Various forage	121490	238000
USA	Cayman Isds	USA	Export	Cayman Isds	2012	Various forage	121490	237000
Chile	USA	USA	Import	Chile	2012	Various forage	121490	20000
China	USA	USA	Import	China	2012	Various forage	121490	5000
USA	China	USA	Export	China	2012	Various forage	121490	497939992
USA	China	USA	Re-Export	China	2012	Various forage	121490	3004000
USA	Denmark	USA	Export	Denmark	2012	Various forage	121490	20000
USA	Dominican Rep.	USA	Export	Dominican Rep.	2012	Various forage	121490	157000
Ecuador	USA	USA	Import	Ecuador	2012	Various forage	121490	20000
USA	Finland	USA	Export	Finland	2012	Various forage	121490	23000
USA	France	USA	Export	France	2012	Various forage	121490	421000
USA	French Polynesia	USA	Export	French Polynesia	2012	Various forage	121490	246000
USA	Guatemala	USA	Export	Guatemala	2012	Various forage	121490	21000
USA	China, Hong Kong SAR	USA	Export	China, Hong Kong SAR	2012	Various forage	121490	4421000
USA	Indonesia	USA	Export	Indonesia	2012	Various forage	121490	2873000
USA	Ireland	USA	Export	Ireland	2012	Various forage	121490	68000
USA	Israel	USA	Export	Israel	2012	Various forage	121490	207000
USA	Italy	USA	Export	Italy	2012	Various forage	121490	43000
USA	Japan	USA	Export	Japan	2012	Various forage	121490	1801204976
USA	Japan	USA	Re-Export	Japan	2012	Various forage	121490	59504000
USA	Jordan	USA	Export	Jordan	2012	Various forage	121490	493000
USA	Rep. of Korea	USA	Export	Rep. of Korea	2012	Various forage	121490	853396008
USA	Rep. of Korea	USA	Re-Export	Rep. of Korea	2012	Various forage	121490	36383000
USA	Kuwait	USA	Export	Kuwait	2012	Various forage	121490	7260000
USA	Libya	USA	Export	Libya	2012	Various forage	121490	582000
USA	China, Macao SAR	USA	Export	China, Macao SAR	2012	Various forage	121490	95000
USA	Malaysia	USA	Export	Malaysia	2012	Various forage	121490	2113000
USA	Malta	USA	Export	Malta	2012	Various forage	121490	284000
Mexico	USA	USA	Import	Mexico	2012	Various forage	121490	40234000
USA	Mexico	USA	Export	Mexico	2012	Various forage	121490	4301000
USA	Other Asia, nes	USA	Export	Other Asia, nes	2012	Various forage	121490	155219000
USA	Other Asia, nes	USA	Re-Export	Other Asia, nes	2012	Various forage	121490	218000
USA	Morocco	USA	Export	Morocco	2012	Various forage	121490	20000
USA	Oman	USA	Export	Oman	2012	Various forage	121490	74513000
USA	Curacao	USA	Export	Curacao	2012	Various forage	121490	7000
USA	Aruba	USA	Export	Aruba	2012	Various forage	121490	298000
USA	New Caledonia	USA	Export	New Caledonia	2012	Various forage	121490	70000
USA	New Zealand	USA	Export	New Zealand	2012	Various forage	121490	1000
USA	Norway	USA	Export	Norway	2012	Various forage	121490	25000
USA	Panama	USA	Export	Panama	2012	Various forage	121490	83000
Peru	USA	USA	Import	Peru	2012	Various forage	121490	4000
USA	Philippines	USA	Export	Philippines	2012	Various forage	121490	67000
Poland	USA	USA	Import	Poland	2012	Various forage	121490	1000
USA	Qatar	USA	Export	Qatar	2012	Various forage	121490	2180000
USA	Russian Federation	USA	Export	Russian Federation	2012	Various forage	121490	215000
USA	Saint Kitts and Nevis	USA	Export	Saint Kitts and Nevis	2012	Various forage	121490	38000
USA	Saudi Arabia	USA	Export	Saudi Arabia	2012	Various forage	121490	3533000
USA	India	USA	Export	India	2012	Various forage	121490	504000
USA	Singapore	USA	Export	Singapore	2012	Various forage	121490	1056000
USA	Slovakia	USA	Export	Slovakia	2012	Various forage	121490	1000
USA	Viet Nam	USA	Export	Viet Nam	2012	Various forage	121490	13110000
USA	Viet Nam	USA	Re-Export	Viet Nam	2012	Various forage	121490	601000
USA	Thailand	USA	Export	Thailand	2012	Various forage	121490	932000
USA	Trinidad and Tobago	USA	Export	Trinidad and Tobago	2012	Various forage	121490	225000
USA	United Arab Emirates	USA	Export	United Arab Emirates	2012	Various forage	121490	742988000
USA	Turks and Caicos Isds	USA	Export	Turks and Caicos Isds	2012	Various forage	121490	112000
USA	United Kingdom	USA	Export	United Kingdom	2012	Various forage	121490	2896000
USA	Venezuela	USA	Export	Venezuela	2012	Various forage	121490	111000
Australia	Argentina	Australia	Export	Argentina	2013	Lucerne	120921	671520
Australia	Bahrain	Australia	Export	Bahrain	2013	Lucerne	120921	3
Australia	Brazil	Australia	Export	Brazil	2013	Lucerne	120921	1000
Australia	Canada	Australia	Export	Canada	2013	Lucerne	120921	143000
Australia	Chile	Australia	Export	Chile	2013	Lucerne	120921	11550
Australia	China	Australia	Export	China	2013	Lucerne	120921	20000
Australia	France	Australia	Export	France	2013	Lucerne	120921	24260
Australia	Djibouti	Australia	Export	Djibouti	2013	Lucerne	120921	5625
Australia	Georgia	Australia	Export	Georgia	2013	Lucerne	120921	1000
Australia	Germany	Australia	Export	Germany	2013	Lucerne	120921	21500
Australia	Greece	Australia	Export	Greece	2013	Lucerne	120921	18000
Australia	Italy	Australia	Export	Italy	2013	Lucerne	120921	95700
Australia	Japan	Australia	Export	Japan	2013	Lucerne	120921	2850
Australia	Jordan	Australia	Export	Jordan	2013	Lucerne	120921	4625
Australia	Kuwait	Australia	Export	Kuwait	2013	Lucerne	120921	12385
Australia	Mali	Australia	Export	Mali	2013	Lucerne	120921	2566
Australia	Mexico	Australia	Export	Mexico	2013	Lucerne	120921	22000
Australia	Other Asia, nes	Australia	Export	Other Asia, nes	2013	Lucerne	120921	234063
Australia	Morocco	Australia	Export	Morocco	2013	Lucerne	120921	123989
Australia	Netherlands	Australia	Export	Netherlands	2013	Lucerne	120921	389280
Australia	New Caledonia	Australia	Export	New Caledonia	2013	Lucerne	120921	1338
Australia	New Zealand	Australia	Export	New Zealand	2013	Lucerne	120921	56556
Australia	Pakistan	Australia	Export	Pakistan	2013	Lucerne	120921	7070
Australia	Peru	Australia	Export	Peru	2013	Lucerne	120921	77245
Australia	Portugal	Australia	Export	Portugal	2013	Lucerne	120921	21500
Australia	Qatar	Australia	Export	Qatar	2013	Lucerne	120921	1033
Australia	Saudi Arabia	Australia	Export	Saudi Arabia	2013	Lucerne	120921	3578539
Australia	South Africa	Australia	Export	South Africa	2013	Lucerne	120921	358627
Australia	Sudan	Australia	Export	Sudan	2013	Lucerne	120921	234000
Australia	United Arab Emirates	Australia	Export	United Arab Emirates	2013	Lucerne	120921	2445
Australia	Egypt	Australia	Export	Egypt	2013	Lucerne	120921	182080
USA	Australia	Australia	Import	USA	2013	Lucerne	120921	3385
Australia	USA	Australia	Export	USA	2013	Lucerne	120921	2241489
Australia	Uruguay	Australia	Export	Uruguay	2013	Lucerne	120921	46975
Italy	Albania	Italy	Export	Albania	2013	Lucerne	120921	135910
Algeria	Italy	Italy	Import	Algeria	2013	Lucerne	120921	20000
Italy	Algeria	Italy	Export	Algeria	2013	Lucerne	120921	119880
Argentina	Italy	Italy	Import	Argentina	2013	Lucerne	120921	20500
Australia	Italy	Italy	Import	Australia	2013	Lucerne	120921	96518
Austria	Italy	Italy	Import	Austria	2013	Lucerne	120921	22025
Italy	Austria	Italy	Export	Austria	2013	Lucerne	120921	189785
Italy	Belgium	Italy	Export	Belgium	2013	Lucerne	120921	6071
Italy	Bulgaria	Italy	Export	Bulgaria	2013	Lucerne	120921	109960
Canada	Italy	Italy	Import	Canada	2013	Lucerne	120921	175960
Italy	Canada	Italy	Export	Canada	2013	Lucerne	120921	51986
Italy	Costa Rica	Italy	Export	Costa Rica	2013	Lucerne	120921	46060
Italy	Croatia	Italy	Export	Croatia	2013	Lucerne	120921	9000
Italy	Cyprus	Italy	Export	Cyprus	2013	Lucerne	120921	3150
Czechia	Italy	Italy	Import	Czechia	2013	Lucerne	120921	2262
Italy	Czechia	Italy	Export	Czechia	2013	Lucerne	120921	180835
Denmark	Italy	Italy	Import	Denmark	2013	Lucerne	120921	500
Italy	Denmark	Italy	Export	Denmark	2013	Lucerne	120921	85000
Italy	Estonia	Italy	Export	Estonia	2013	Lucerne	120921	6000
France	Italy	Italy	Import	France	2013	Lucerne	120921	522693
Italy	France	Italy	Export	France	2013	Lucerne	120921	568505
Italy	Georgia	Italy	Export	Georgia	2013	Lucerne	120921	73977
Italy	Gambia	Italy	Export	Gambia	2013	Lucerne	120921	1000
Germany	Italy	Italy	Import	Germany	2013	Lucerne	120921	16475
Italy	Germany	Italy	Export	Germany	2013	Lucerne	120921	794999
Italy	Greece	Italy	Export	Greece	2013	Lucerne	120921	526230
Hungary	Italy	Italy	Import	Hungary	2013	Lucerne	120921	232400
Italy	Hungary	Italy	Export	Hungary	2013	Lucerne	120921	89750
Italy	Japan	Italy	Export	Japan	2013	Lucerne	120921	1019
Italy	Lebanon	Italy	Export	Lebanon	2013	Lucerne	120921	515980
Italy	Latvia	Italy	Export	Latvia	2013	Lucerne	120921	89500
Italy	Libya	Italy	Export	Libya	2013	Lucerne	120921	189950
Italy	Lithuania	Italy	Export	Lithuania	2013	Lucerne	120921	54000
Italy	Rep. of Moldova	Italy	Export	Rep. of Moldova	2013	Lucerne	120921	3965
Italy	Morocco	Italy	Export	Morocco	2013	Lucerne	120921	20000
Netherlands	Italy	Italy	Import	Netherlands	2013	Lucerne	120921	25895
Italy	Netherlands	Italy	Export	Netherlands	2013	Lucerne	120921	2200
Italy	New Zealand	Italy	Export	New Zealand	2013	Lucerne	120921	42000
Pakistan	Italy	Italy	Import	Pakistan	2013	Lucerne	120921	166000
Italy	Peru	Italy	Export	Peru	2013	Lucerne	120921	270
Poland	Italy	Italy	Import	Poland	2013	Lucerne	120921	24000
Italy	Poland	Italy	Export	Poland	2013	Lucerne	120921	443972
Italy	Portugal	Italy	Export	Portugal	2013	Lucerne	120921	20550
Romania	Italy	Italy	Import	Romania	2013	Lucerne	120921	2600
Italy	Romania	Italy	Export	Romania	2013	Lucerne	120921	1076857
Italy	Russian Federation	Italy	Export	Russian Federation	2013	Lucerne	120921	3000
Italy	Serbia	Italy	Export	Serbia	2013	Lucerne	120921	85650
India	Italy	Italy	Import	India	2013	Lucerne	120921	690500
Slovakia	Italy	Italy	Import	Slovakia	2013	Lucerne	120921	19100
Italy	Slovakia	Italy	Export	Slovakia	2013	Lucerne	120921	118600
Italy	Slovenia	Italy	Export	Slovenia	2013	Lucerne	120921	22003
Spain	Italy	Italy	Import	Spain	2013	Lucerne	120921	150275
Italy	Spain	Italy	Export	Spain	2013	Lucerne	120921	540321
Italy	Switzerland	Italy	Export	Switzerland	2013	Lucerne	120921	311820
Italy	United Arab Emirates	Italy	Export	United Arab Emirates	2013	Lucerne	120921	20000
Italy	Tunisia	Italy	Export	Tunisia	2013	Lucerne	120921	89820
Turkey	Italy	Italy	Import	Turkey	2013	Lucerne	120921	14975
Italy	Turkey	Italy	Export	Turkey	2013	Lucerne	120921	1290491
USA	Italy	Italy	Import	USA	2013	Lucerne	120921	64776
Italy	USA	Italy	Export	USA	2013	Lucerne	120921	95800
USA	Algeria	USA	Export	Algeria	2013	Lucerne	120921	89407
Argentina	USA	USA	Import	Argentina	2013	Lucerne	120921	75
USA	Argentina	USA	Export	Argentina	2013	Lucerne	120921	651496
Australia	USA	USA	Import	Australia	2013	Lucerne	120921	2496283
USA	Bolivia (Plurinational State of)	USA	Export	Bolivia (Plurinational State of)	2013	Lucerne	120921	94442
USA	Bulgaria	USA	Export	Bulgaria	2013	Lucerne	120921	18000
Canada	USA	USA	Import	Canada	2013	Lucerne	120921	6301600
USA	Canada	USA	Export	Canada	2013	Lucerne	120921	912416
USA	Canada	USA	Re-Export	Canada	2013	Lucerne	120921	29279
USA	Chile	USA	Export	Chile	2013	Lucerne	120921	500850
USA	China	USA	Export	China	2013	Lucerne	120921	794121
USA	Colombia	USA	Export	Colombia	2013	Lucerne	120921	2948
USA	Costa Rica	USA	Export	Costa Rica	2013	Lucerne	120921	4056
USA	Costa Rica	USA	Re-Export	Costa Rica	2013	Lucerne	120921	3023
USA	Ecuador	USA	Export	Ecuador	2013	Lucerne	120921	179604
USA	El Salvador	USA	Export	El Salvador	2013	Lucerne	120921	612
USA	El Salvador	USA	Re-Export	El Salvador	2013	Lucerne	120921	612
USA	Ethiopia	USA	Export	Ethiopia	2013	Lucerne	120921	12677
USA	Estonia	USA	Export	Estonia	2013	Lucerne	120921	37425
Germany	USA	USA	Import	Germany	2013	Lucerne	120921	1
USA	Germany	USA	Export	Germany	2013	Lucerne	120921	27750
USA	Greece	USA	Export	Greece	2013	Lucerne	120921	33150
USA	Iraq	USA	Export	Iraq	2013	Lucerne	120921	94217
Italy	USA	USA	Import	Italy	2013	Lucerne	120921	141348
USA	Italy	USA	Export	Italy	2013	Lucerne	120921	64776
Japan	USA	USA	Import	Japan	2013	Lucerne	120921	3190
USA	Japan	USA	Export	Japan	2013	Lucerne	120921	27519
USA	Jordan	USA	Export	Jordan	2013	Lucerne	120921	103714
USA	Kenya	USA	Export	Kenya	2013	Lucerne	120921	1000
USA	Rep. of Korea	USA	Export	Rep. of Korea	2013	Lucerne	120921	55823
USA	Rep. of Korea	USA	Re-Export	Rep. of Korea	2013	Lucerne	120921	12935
USA	Kuwait	USA	Export	Kuwait	2013	Lucerne	120921	519601
USA	Libya	USA	Export	Libya	2013	Lucerne	120921	1750690
USA	Mexico	USA	Export	Mexico	2013	Lucerne	120921	4693325
USA	Mexico	USA	Re-Export	Mexico	2013	Lucerne	120921	90367
USA	Other Asia, nes	USA	Export	Other Asia, nes	2013	Lucerne	120921	24481
USA	Morocco	USA	Export	Morocco	2013	Lucerne	120921	113240
Netherlands	USA	USA	Import	Netherlands	2013	Lucerne	120921	44
USA	Netherlands	USA	Export	Netherlands	2013	Lucerne	120921	91666
USA	New Zealand	USA	Export	New Zealand	2013	Lucerne	120921	16477
USA	Norway	USA	Export	Norway	2013	Lucerne	120921	500
USA	Norway	USA	Re-Export	Norway	2013	Lucerne	120921	500
USA	Pakistan	USA	Export	Pakistan	2013	Lucerne	120921	13110
USA	Peru	USA	Export	Peru	2013	Lucerne	120921	683536
USA	Philippines	USA	Export	Philippines	2013	Lucerne	120921	259
USA	Portugal	USA	Export	Portugal	2013	Lucerne	120921	124800
USA	Saudi Arabia	USA	Export	Saudi Arabia	2013	Lucerne	120921	3700488
USA	South Africa	USA	Export	South Africa	2013	Lucerne	120921	325151
USA	Spain	USA	Export	Spain	2013	Lucerne	120921	100450
USA	Sudan	USA	Export	Sudan	2013	Lucerne	120921	442000
USA	United Arab Emirates	USA	Export	United Arab Emirates	2013	Lucerne	120921	7588
USA	Egypt	USA	Export	Egypt	2013	Lucerne	120921	35000
United Kingdom	USA	USA	Import	United Kingdom	2013	Lucerne	120921	6
USA	United Kingdom	USA	Export	United Kingdom	2013	Lucerne	120921	2360
USA	United Kingdom	USA	Re-Export	United Kingdom	2013	Lucerne	120921	2360
Australia	Argentina	Australia	Export	Argentina	2013	Trifolium	120922	20574
Australia	Austria	Australia	Export	Austria	2013	Trifolium	120922	23720
Australia	Belgium	Australia	Export	Belgium	2013	Trifolium	120922	23800
Australia	Chile	Australia	Export	Chile	2013	Trifolium	120922	56194
Australia	China	Australia	Export	China	2013	Trifolium	120922	348670
Australia	France	Australia	Export	France	2013	Trifolium	120922	188027
Australia	Germany	Australia	Export	Germany	2013	Trifolium	120922	182765
Australia	Italy	Australia	Export	Italy	2013	Trifolium	120922	553145
Australia	Japan	Australia	Export	Japan	2013	Trifolium	120922	18601
Australia	Other Asia, nes	Australia	Export	Other Asia, nes	2013	Trifolium	120922	505
Netherlands	Australia	Australia	Import	Netherlands	2013	Trifolium	120922	2
Australia	Netherlands	Australia	Export	Netherlands	2013	Trifolium	120922	58322
New Zealand	Australia	Australia	Import	New Zealand	2013	Trifolium	120922	120989
Australia	New Zealand	Australia	Export	New Zealand	2013	Trifolium	120922	123366
Australia	Papua New Guinea	Australia	Export	Papua New Guinea	2013	Trifolium	120922	520
Australia	Portugal	Australia	Export	Portugal	2013	Trifolium	120922	269259
Australia	South Africa	Australia	Export	South Africa	2013	Trifolium	120922	148649
Australia	Spain	Australia	Export	Spain	2013	Trifolium	120922	30421
Australia	Switzerland	Australia	Export	Switzerland	2013	Trifolium	120922	71105
Egypt	Australia	Australia	Import	Egypt	2013	Trifolium	120922	22000
USA	Australia	Australia	Import	USA	2013	Trifolium	120922	110016
Australia	USA	Australia	Export	USA	2013	Trifolium	120922	282482
Australia	Uruguay	Australia	Export	Uruguay	2013	Trifolium	120922	135876
Italy	Albania	Italy	Export	Albania	2013	Trifolium	120922	53000
Italy	Algeria	Italy	Export	Algeria	2013	Trifolium	120922	60000
Australia	Italy	Italy	Import	Australia	2013	Trifolium	120922	493948
Austria	Italy	Italy	Import	Austria	2013	Trifolium	120922	31525
Italy	Austria	Italy	Export	Austria	2013	Trifolium	120922	1137168
Italy	Belgium	Italy	Export	Belgium	2013	Trifolium	120922	1500
Italy	Bulgaria	Italy	Export	Bulgaria	2013	Trifolium	120922	4525
Canada	Italy	Italy	Import	Canada	2013	Trifolium	120922	82125
Chile	Italy	Italy	Import	Chile	2013	Trifolium	120922	132000
Italy	Croatia	Italy	Export	Croatia	2013	Trifolium	120922	29599
Italy	Cyprus	Italy	Export	Cyprus	2013	Trifolium	120922	166198
Czechia	Italy	Italy	Import	Czechia	2013	Trifolium	120922	864998
Italy	Czechia	Italy	Export	Czechia	2013	Trifolium	120922	32610
Denmark	Italy	Italy	Import	Denmark	2013	Trifolium	120922	165797
Italy	Estonia	Italy	Export	Estonia	2013	Trifolium	120922	48575
France	Italy	Italy	Import	France	2013	Trifolium	120922	296662
Italy	France	Italy	Export	France	2013	Trifolium	120922	2465363
Germany	Italy	Italy	Import	Germany	2013	Trifolium	120922	171198
Italy	Germany	Italy	Export	Germany	2013	Trifolium	120922	2421953
Italy	Greece	Italy	Export	Greece	2013	Trifolium	120922	242407
Hungary	Italy	Italy	Import	Hungary	2013	Trifolium	120922	35190
Italy	Hungary	Italy	Export	Hungary	2013	Trifolium	120922	11300
Italy	Ireland	Italy	Export	Ireland	2013	Trifolium	120922	500
Israel	Italy	Italy	Import	Israel	2013	Trifolium	120922	1300
Italy	Israel	Italy	Export	Israel	2013	Trifolium	120922	27307
Latvia	Italy	Italy	Import	Latvia	2013	Trifolium	120922	6500
Italy	Latvia	Italy	Export	Latvia	2013	Trifolium	120922	33000
Lithuania	Italy	Italy	Import	Lithuania	2013	Trifolium	120922	36195
Italy	Lithuania	Italy	Export	Lithuania	2013	Trifolium	120922	14000
Italy	Luxembourg	Italy	Export	Luxembourg	2013	Trifolium	120922	20000
Italy	Malta	Italy	Export	Malta	2013	Trifolium	120922	972
Morocco	Italy	Italy	Import	Morocco	2013	Trifolium	120922	143225
Netherlands	Italy	Italy	Import	Netherlands	2013	Trifolium	120922	11800
Italy	Netherlands	Italy	Export	Netherlands	2013	Trifolium	120922	99930
New Zealand	Italy	Italy	Import	New Zealand	2013	Trifolium	120922	68721
Pakistan	Italy	Italy	Import	Pakistan	2013	Trifolium	120922	138000
Poland	Italy	Italy	Import	Poland	2013	Trifolium	120922	227925
Italy	Poland	Italy	Export	Poland	2013	Trifolium	120922	105500
Portugal	Italy	Italy	Import	Portugal	2013	Trifolium	120922	72125
Italy	Portugal	Italy	Export	Portugal	2013	Trifolium	120922	211599
Italy	Romania	Italy	Export	Romania	2013	Trifolium	120922	35307
Italy	Russian Federation	Italy	Export	Russian Federation	2013	Trifolium	120922	1000
Serbia	Italy	Italy	Import	Serbia	2013	Trifolium	120922	5500
Italy	Slovakia	Italy	Export	Slovakia	2013	Trifolium	120922	2000
Italy	Slovenia	Italy	Export	Slovenia	2013	Trifolium	120922	85577
Italy	Spain	Italy	Export	Spain	2013	Trifolium	120922	75487
Italy	Switzerland	Italy	Export	Switzerland	2013	Trifolium	120922	79085
Italy	Syria	Italy	Export	Syria	2013	Trifolium	120922	71
Italy	Tunisia	Italy	Export	Tunisia	2013	Trifolium	120922	46000
Egypt	Italy	Italy	Import	Egypt	2013	Trifolium	120922	1842000
Italy	United Kingdom	Italy	Export	United Kingdom	2013	Trifolium	120922	3
USA	Italy	Italy	Import	USA	2013	Trifolium	120922	696521
Italy	USA	Italy	Export	USA	2013	Trifolium	120922	2800
Australia	USA	USA	Import	Australia	2013	Trifolium	120922	272853
USA	Australia	USA	Export	Australia	2013	Trifolium	120922	27000
USA	Brazil	USA	Export	Brazil	2013	Trifolium	120922	23134
Canada	USA	USA	Import	Canada	2013	Trifolium	120922	1223702
USA	Canada	USA	Export	Canada	2013	Trifolium	120922	1315021
USA	Canada	USA	Re-Export	Canada	2013	Trifolium	120922	6735
Chile	USA	USA	Import	Chile	2013	Trifolium	120922	181266
USA	Chile	USA	Export	Chile	2013	Trifolium	120922	11603
USA	Chile	USA	Re-Export	Chile	2013	Trifolium	120922	474
USA	China	USA	Export	China	2013	Trifolium	120922	84036
USA	Colombia	USA	Export	Colombia	2013	Trifolium	120922	4899
Czechia	USA	USA	Import	Czechia	2013	Trifolium	120922	1000
Denmark	USA	USA	Import	Denmark	2013	Trifolium	120922	680
USA	Ecuador	USA	Export	Ecuador	2013	Trifolium	120922	45664
USA	France	USA	Export	France	2013	Trifolium	120922	30000
Germany	USA	USA	Import	Germany	2013	Trifolium	120922	480
USA	Honduras	USA	Export	Honduras	2013	Trifolium	120922	970
Italy	USA	USA	Import	Italy	2013	Trifolium	120922	1500
USA	Italy	USA	Export	Italy	2013	Trifolium	120922	630230
USA	Japan	USA	Export	Japan	2013	Trifolium	120922	76028
Jordan	USA	USA	Import	Jordan	2013	Trifolium	120922	650
USA	Rep. of Korea	USA	Export	Rep. of Korea	2013	Trifolium	120922	9496
USA	Rep. of Korea	USA	Re-Export	Rep. of Korea	2013	Trifolium	120922	2000
USA	Mexico	USA	Export	Mexico	2013	Trifolium	120922	4833
USA	Other Asia, nes	USA	Export	Other Asia, nes	2013	Trifolium	120922	5103
Netherlands	USA	USA	Import	Netherlands	2013	Trifolium	120922	12724
USA	Netherlands	USA	Export	Netherlands	2013	Trifolium	120922	97438
New Zealand	USA	USA	Import	New Zealand	2013	Trifolium	120922	425030
USA	New Zealand	USA	Export	New Zealand	2013	Trifolium	120922	32929
Pakistan	USA	USA	Import	Pakistan	2013	Trifolium	120922	88000
USA	South Africa	USA	Export	South Africa	2013	Trifolium	120922	21866
USA	Switzerland	USA	Export	Switzerland	2013	Trifolium	120922	35000
Egypt	USA	USA	Import	Egypt	2013	Trifolium	120922	220000
USA	United Kingdom	USA	Export	United Kingdom	2013	Trifolium	120922	2898
USA	Uruguay	USA	Export	Uruguay	2013	Trifolium	120922	39409
USA	Uruguay	USA	Re-Export	Uruguay	2013	Trifolium	120922	1361
Argentina	Australia	Australia	Import	Argentina	2013	Fescue	120923	49700
Canada	Australia	Australia	Import	Canada	2013	Fescue	120923	11198
Australia	Chile	Australia	Export	Chile	2013	Fescue	120923	7140
Denmark	Australia	Australia	Import	Denmark	2013	Fescue	120923	16829
Australia	Italy	Australia	Export	Italy	2013	Fescue	120923	100000
New Zealand	Australia	Australia	Import	New Zealand	2013	Fescue	120923	252076
Australia	New Zealand	Australia	Export	New Zealand	2013	Fescue	120923	13500
Australia	South Africa	Australia	Export	South Africa	2013	Fescue	120923	29640
Australia	Spain	Australia	Export	Spain	2013	Fescue	120923	24000
USA	Australia	Australia	Import	USA	2013	Fescue	120923	458235
Australia	USA	Australia	Export	USA	2013	Fescue	120923	52520
Australia	Uruguay	Australia	Export	Uruguay	2013	Fescue	120923	7642
Italy	Albania	Italy	Export	Albania	2013	Fescue	120923	18332
Austria	Italy	Italy	Import	Austria	2013	Fescue	120923	2140
Italy	Austria	Italy	Export	Austria	2013	Fescue	120923	64448
Italy	Armenia	Italy	Export	Armenia	2013	Fescue	120923	1269
Italy	Bulgaria	Italy	Export	Bulgaria	2013	Fescue	120923	3041
Italy	Canada	Italy	Export	Canada	2013	Fescue	120923	2325
Italy	Croatia	Italy	Export	Croatia	2013	Fescue	120923	2314
Italy	Cyprus	Italy	Export	Cyprus	2013	Fescue	120923	2650
Czechia	Italy	Italy	Import	Czechia	2013	Fescue	120923	95229
Italy	Czechia	Italy	Export	Czechia	2013	Fescue	120923	645
Denmark	Italy	Italy	Import	Denmark	2013	Fescue	120923	1505976
Italy	Denmark	Italy	Export	Denmark	2013	Fescue	120923	10525
France	Italy	Italy	Import	France	2013	Fescue	120923	121265
Italy	France	Italy	Export	France	2013	Fescue	120923	100198
Italy	Georgia	Italy	Export	Georgia	2013	Fescue	120923	720
Germany	Italy	Italy	Import	Germany	2013	Fescue	120923	171590
Italy	Germany	Italy	Export	Germany	2013	Fescue	120923	37455
Italy	Greece	Italy	Export	Greece	2013	Fescue	120923	44971
Italy	Hungary	Italy	Export	Hungary	2013	Fescue	120923	42971
Italy	Ireland	Italy	Export	Ireland	2013	Fescue	120923	3992
Italy	Japan	Italy	Export	Japan	2013	Fescue	120923	210
Italy	Kuwait	Italy	Export	Kuwait	2013	Fescue	120923	350
Italy	Lebanon	Italy	Export	Lebanon	2013	Fescue	120923	704
Latvia	Italy	Italy	Import	Latvia	2013	Fescue	120923	33250
Italy	Latvia	Italy	Export	Latvia	2013	Fescue	120923	12000
Lithuania	Italy	Italy	Import	Lithuania	2013	Fescue	120923	38604
Italy	Lithuania	Italy	Export	Lithuania	2013	Fescue	120923	10500
Italy	Malta	Italy	Export	Malta	2013	Fescue	120923	2360
Italy	Rep. of Moldova	Italy	Export	Rep. of Moldova	2013	Fescue	120923	5000
Netherlands	Italy	Italy	Import	Netherlands	2013	Fescue	120923	124412
Poland	Italy	Italy	Import	Poland	2013	Fescue	120923	37788
Italy	Poland	Italy	Export	Poland	2013	Fescue	120923	36306
Italy	Portugal	Italy	Export	Portugal	2013	Fescue	120923	30364
Italy	Romania	Italy	Export	Romania	2013	Fescue	120923	32044
Italy	Serbia	Italy	Export	Serbia	2013	Fescue	120923	12115
Italy	Slovakia	Italy	Export	Slovakia	2013	Fescue	120923	1800
Italy	Slovenia	Italy	Export	Slovenia	2013	Fescue	120923	80105
Spain	Italy	Italy	Import	Spain	2013	Fescue	120923	214936
Italy	Spain	Italy	Export	Spain	2013	Fescue	120923	67134
Italy	Switzerland	Italy	Export	Switzerland	2013	Fescue	120923	7780
Italy	Turkey	Italy	Export	Turkey	2013	Fescue	120923	215754
Italy	North Macedonia	Italy	Export	North Macedonia	2013	Fescue	120923	5215
Italy	United Kingdom	Italy	Export	United Kingdom	2013	Fescue	120923	2880
USA	Italy	Italy	Import	USA	2013	Fescue	120923	1083374
Italy	USA	Italy	Export	USA	2013	Fescue	120923	549
USA	Azerbaijan	USA	Export	Azerbaijan	2013	Fescue	120923	90686
USA	Argentina	USA	Export	Argentina	2013	Fescue	120923	491981
Australia	USA	USA	Import	Australia	2013	Fescue	120923	48000
USA	Australia	USA	Export	Australia	2013	Fescue	120923	333900
USA	Belgium	USA	Export	Belgium	2013	Fescue	120923	26942
USA	Bolivia (Plurinational State of)	USA	Export	Bolivia (Plurinational State of)	2013	Fescue	120923	8165
Canada	USA	USA	Import	Canada	2013	Fescue	120923	10689473
USA	Canada	USA	Export	Canada	2013	Fescue	120923	8244410
USA	Canada	USA	Re-Export	Canada	2013	Fescue	120923	199018
USA	Chile	USA	Export	Chile	2013	Fescue	120923	328508
USA	China	USA	Export	China	2013	Fescue	120923	6846744
USA	Colombia	USA	Export	Colombia	2013	Fescue	120923	446770
Denmark	USA	USA	Import	Denmark	2013	Fescue	120923	619977
USA	Denmark	USA	Export	Denmark	2013	Fescue	120923	60409
USA	Ecuador	USA	Export	Ecuador	2013	Fescue	120923	4582
USA	Finland	USA	Export	Finland	2013	Fescue	120923	20000
France	USA	USA	Import	France	2013	Fescue	120923	24443
USA	France	USA	Export	France	2013	Fescue	120923	578412
USA	Georgia	USA	Export	Georgia	2013	Fescue	120923	25000
Germany	USA	USA	Import	Germany	2013	Fescue	120923	4000
USA	Germany	USA	Export	Germany	2013	Fescue	120923	507797
USA	Guatemala	USA	Export	Guatemala	2013	Fescue	120923	1203
USA	Israel	USA	Export	Israel	2013	Fescue	120923	43534
USA	Italy	USA	Export	Italy	2013	Fescue	120923	856963
USA	Japan	USA	Export	Japan	2013	Fescue	120923	457019
USA	Jordan	USA	Export	Jordan	2013	Fescue	120923	4652
USA	Rep. of Korea	USA	Export	Rep. of Korea	2013	Fescue	120923	2009874
USA	Rep. of Korea	USA	Re-Export	Rep. of Korea	2013	Fescue	120923	29224
USA	Latvia	USA	Export	Latvia	2013	Fescue	120923	4000
USA	Mexico	USA	Export	Mexico	2013	Fescue	120923	141963
USA	Other Asia, nes	USA	Export	Other Asia, nes	2013	Fescue	120923	32596
Netherlands	USA	USA	Import	Netherlands	2013	Fescue	120923	7432
USA	Netherlands	USA	Export	Netherlands	2013	Fescue	120923	1041849
New Zealand	USA	USA	Import	New Zealand	2013	Fescue	120923	6536
USA	New Zealand	USA	Export	New Zealand	2013	Fescue	120923	231590
USA	Peru	USA	Export	Peru	2013	Fescue	120923	46607
USA	Philippines	USA	Export	Philippines	2013	Fescue	120923	3582
USA	Poland	USA	Export	Poland	2013	Fescue	120923	448995
USA	Romania	USA	Export	Romania	2013	Fescue	120923	43562
India	USA	USA	Import	India	2013	Fescue	120923	153
USA	Singapore	USA	Export	Singapore	2013	Fescue	120923	12456
USA	South Africa	USA	Export	South Africa	2013	Fescue	120923	91458
USA	Spain	USA	Export	Spain	2013	Fescue	120923	738599
USA	Thailand	USA	Export	Thailand	2013	Fescue	120923	7927
USA	United Arab Emirates	USA	Export	United Arab Emirates	2013	Fescue	120923	10492
USA	Turkey	USA	Export	Turkey	2013	Fescue	120923	693186
USA	Ukraine	USA	Export	Ukraine	2013	Fescue	120923	4845
United Kingdom	USA	USA	Import	United Kingdom	2013	Fescue	120923	325
USA	United Kingdom	USA	Export	United Kingdom	2013	Fescue	120923	162156
USA	Uruguay	USA	Export	Uruguay	2013	Fescue	120923	165906
USA	Australia	Australia	Import	USA	2013	Poa pratensis	120924	101990
Austria	Italy	Italy	Import	Austria	2013	Poa pratensis	120924	345
Italy	Austria	Italy	Export	Austria	2013	Poa pratensis	120924	63540
Italy	Bulgaria	Italy	Export	Bulgaria	2013	Poa pratensis	120924	499
Denmark	Italy	Italy	Import	Denmark	2013	Poa pratensis	120924	288699
Italy	France	Italy	Export	France	2013	Poa pratensis	120924	4578
Germany	Italy	Italy	Import	Germany	2013	Poa pratensis	120924	16762
Italy	Germany	Italy	Export	Germany	2013	Poa pratensis	120924	1497
Italy	Greece	Italy	Export	Greece	2013	Poa pratensis	120924	60
Italy	Hungary	Italy	Export	Hungary	2013	Poa pratensis	120924	5000
Netherlands	Italy	Italy	Import	Netherlands	2013	Poa pratensis	120924	38436
Italy	Portugal	Italy	Export	Portugal	2013	Poa pratensis	120924	900
Italy	Romania	Italy	Export	Romania	2013	Poa pratensis	120924	136
Italy	Slovakia	Italy	Export	Slovakia	2013	Poa pratensis	120924	200
Italy	Slovenia	Italy	Export	Slovenia	2013	Poa pratensis	120924	5685
Spain	Italy	Italy	Import	Spain	2013	Poa pratensis	120924	45
Italy	Spain	Italy	Export	Spain	2013	Poa pratensis	120924	11566
Italy	Turkey	Italy	Export	Turkey	2013	Poa pratensis	120924	4000
USA	Italy	Italy	Import	USA	2013	Poa pratensis	120924	129964
USA	Argentina	USA	Export	Argentina	2013	Poa pratensis	120924	2995
USA	Australia	USA	Export	Australia	2013	Poa pratensis	120924	16496
USA	Belgium	USA	Export	Belgium	2013	Poa pratensis	120924	9616
Canada	USA	USA	Import	Canada	2013	Poa pratensis	120924	19958
USA	Canada	USA	Export	Canada	2013	Poa pratensis	120924	5960654
USA	Canada	USA	Re-Export	Canada	2013	Poa pratensis	120924	1818
USA	Chile	USA	Export	Chile	2013	Poa pratensis	120924	14969
USA	China	USA	Export	China	2013	Poa pratensis	120924	3231989
Denmark	USA	USA	Import	Denmark	2013	Poa pratensis	120924	226937
USA	Denmark	USA	Export	Denmark	2013	Poa pratensis	120924	82439
USA	Dominican Rep.	USA	Export	Dominican Rep.	2013	Poa pratensis	120924	6156
USA	Ecuador	USA	Export	Ecuador	2013	Poa pratensis	120924	1136
USA	Finland	USA	Export	Finland	2013	Poa pratensis	120924	5375
USA	France	USA	Export	France	2013	Poa pratensis	120924	142695
USA	Germany	USA	Export	Germany	2013	Poa pratensis	120924	80475
USA	Italy	USA	Export	Italy	2013	Poa pratensis	120924	54716
USA	Japan	USA	Export	Japan	2013	Poa pratensis	120924	80453
USA	Jordan	USA	Export	Jordan	2013	Poa pratensis	120924	500
USA	Rep. of Korea	USA	Export	Rep. of Korea	2013	Poa pratensis	120924	67446
USA	Rep. of Korea	USA	Re-Export	Rep. of Korea	2013	Poa pratensis	120924	6269
USA	Lebanon	USA	Export	Lebanon	2013	Poa pratensis	120924	5247
USA	Lithuania	USA	Export	Lithuania	2013	Poa pratensis	120924	61622
USA	Mexico	USA	Export	Mexico	2013	Poa pratensis	120924	680
USA	Netherlands	USA	Export	Netherlands	2013	Poa pratensis	120924	971145
USA	Peru	USA	Export	Peru	2013	Poa pratensis	120924	998
USA	Poland	USA	Export	Poland	2013	Poa pratensis	120924	499
USA	Russian Federation	USA	Export	Russian Federation	2013	Poa pratensis	120924	99609
USA	South Africa	USA	Export	South Africa	2013	Poa pratensis	120924	1747
USA	Spain	USA	Export	Spain	2013	Poa pratensis	120924	6941
USA	Turkey	USA	Export	Turkey	2013	Poa pratensis	120924	46955
Australia	Bahrain	Australia	Export	Bahrain	2013	Lolium	120925	51
Australia	Sri Lanka	Australia	Export	Sri Lanka	2013	Lolium	120925	1020
Australia	Chile	Australia	Export	Chile	2013	Lolium	120925	14780
Australia	China	Australia	Export	China	2013	Lolium	120925	25900
Australia	France	Australia	Export	France	2013	Lolium	120925	110234
Australia	Gabon	Australia	Export	Gabon	2013	Lolium	120925	1000
Australia	China, Hong Kong SAR	Australia	Export	China, Hong Kong SAR	2013	Lolium	120925	700
Australia	Italy	Australia	Export	Italy	2013	Lolium	120925	164925
Australia	Japan	Australia	Export	Japan	2013	Lolium	120925	22000
Australia	New Caledonia	Australia	Export	New Caledonia	2013	Lolium	120925	200
New Zealand	Australia	Australia	Import	New Zealand	2013	Lolium	120925	3994029
Australia	New Zealand	Australia	Export	New Zealand	2013	Lolium	120925	44195
Australia	Pakistan	Australia	Export	Pakistan	2013	Lolium	120925	2005
Australia	Papua New Guinea	Australia	Export	Papua New Guinea	2013	Lolium	120925	500
Australia	Poland	Australia	Export	Poland	2013	Lolium	120925	22000
Australia	Portugal	Australia	Export	Portugal	2013	Lolium	120925	34500
Australia	South Africa	Australia	Export	South Africa	2013	Lolium	120925	43745
USA	Australia	Australia	Import	USA	2013	Lolium	120925	2907672
Australia	USA	Australia	Export	USA	2013	Lolium	120925	151233
Italy	Albania	Italy	Export	Albania	2013	Lolium	120925	8125
Argentina	Italy	Italy	Import	Argentina	2013	Lolium	120925	878050
Australia	Italy	Italy	Import	Australia	2013	Lolium	120925	170925
Italy	Austria	Italy	Export	Austria	2013	Lolium	120925	54025
Belgium	Italy	Italy	Import	Belgium	2013	Lolium	120925	27500
Italy	Belgium	Italy	Export	Belgium	2013	Lolium	120925	101018
Italy	Bulgaria	Italy	Export	Bulgaria	2013	Lolium	120925	13098
Canada	Italy	Italy	Import	Canada	2013	Lolium	120925	219000
Italy	Croatia	Italy	Export	Croatia	2013	Lolium	120925	7562
Italy	Cyprus	Italy	Export	Cyprus	2013	Lolium	120925	21240
Czechia	Italy	Italy	Import	Czechia	2013	Lolium	120925	1130480
Italy	Czechia	Italy	Export	Czechia	2013	Lolium	120925	17345
Denmark	Italy	Italy	Import	Denmark	2013	Lolium	120925	1544615
France	Italy	Italy	Import	France	2013	Lolium	120925	121027
Italy	France	Italy	Export	France	2013	Lolium	120925	1844895
Germany	Italy	Italy	Import	Germany	2013	Lolium	120925	1173777
Italy	Germany	Italy	Export	Germany	2013	Lolium	120925	474228
Italy	Greece	Italy	Export	Greece	2013	Lolium	120925	183901
Hungary	Italy	Italy	Import	Hungary	2013	Lolium	120925	117610
Italy	Hungary	Italy	Export	Hungary	2013	Lolium	120925	171145
Italy	Latvia	Italy	Export	Latvia	2013	Lolium	120925	3000
Lithuania	Italy	Italy	Import	Lithuania	2013	Lolium	120925	59500
Italy	Malta	Italy	Export	Malta	2013	Lolium	120925	2321
Italy	Montenegro	Italy	Export	Montenegro	2013	Lolium	120925	3470
Italy	Morocco	Italy	Export	Morocco	2013	Lolium	120925	2000
Netherlands	Italy	Italy	Import	Netherlands	2013	Lolium	120925	873729
Italy	Netherlands	Italy	Export	Netherlands	2013	Lolium	120925	65331
New Zealand	Italy	Italy	Import	New Zealand	2013	Lolium	120925	465116
Italy	New Zealand	Italy	Export	New Zealand	2013	Lolium	120925	500
Poland	Italy	Italy	Import	Poland	2013	Lolium	120925	787112
Italy	Poland	Italy	Export	Poland	2013	Lolium	120925	24780
Italy	Portugal	Italy	Export	Portugal	2013	Lolium	120925	595814
Romania	Italy	Italy	Import	Romania	2013	Lolium	120925	141543
Italy	Romania	Italy	Export	Romania	2013	Lolium	120925	13859
Italy	Slovakia	Italy	Export	Slovakia	2013	Lolium	120925	1000
Italy	Slovenia	Italy	Export	Slovenia	2013	Lolium	120925	77411
Spain	Italy	Italy	Import	Spain	2013	Lolium	120925	162741
Italy	Spain	Italy	Export	Spain	2013	Lolium	120925	377504
Italy	Switzerland	Italy	Export	Switzerland	2013	Lolium	120925	50200
Italy	United Arab Emirates	Italy	Export	United Arab Emirates	2013	Lolium	120925	11265730
Italy	Tunisia	Italy	Export	Tunisia	2013	Lolium	120925	45000
Italy	Turkey	Italy	Export	Turkey	2013	Lolium	120925	220456
United Kingdom	Italy	Italy	Import	United Kingdom	2013	Lolium	120925	54105
Italy	United Kingdom	Italy	Export	United Kingdom	2013	Lolium	120925	213536
USA	Italy	Italy	Import	USA	2013	Lolium	120925	6042097
Italy	USA	Italy	Export	USA	2013	Lolium	120925	69633
USA	Argentina	USA	Export	Argentina	2013	Lolium	120925	1267838
Australia	USA	USA	Import	Australia	2013	Lolium	120925	120254
USA	Australia	USA	Export	Australia	2013	Lolium	120925	3247283
USA	Bahamas	USA	Export	Bahamas	2013	Lolium	120925	1503
USA	Bahrain	USA	Export	Bahrain	2013	Lolium	120925	7500
Belgium	USA	USA	Import	Belgium	2013	Lolium	120925	920
USA	Belgium	USA	Export	Belgium	2013	Lolium	120925	427471
USA	Bolivia (Plurinational State of)	USA	Export	Bolivia (Plurinational State of)	2013	Lolium	120925	7032
Brazil	USA	USA	Import	Brazil	2013	Lolium	120925	1880
USA	Brazil	USA	Export	Brazil	2013	Lolium	120925	280941
Canada	USA	USA	Import	Canada	2013	Lolium	120925	3276879
USA	Canada	USA	Export	Canada	2013	Lolium	120925	9005226
USA	Canada	USA	Re-Export	Canada	2013	Lolium	120925	20389
USA	Chile	USA	Export	Chile	2013	Lolium	120925	722596
China	USA	USA	Import	China	2013	Lolium	120925	26606
USA	China	USA	Export	China	2013	Lolium	120925	14584737
USA	Colombia	USA	Export	Colombia	2013	Lolium	120925	265236
USA	Costa Rica	USA	Export	Costa Rica	2013	Lolium	120925	43811
Denmark	USA	USA	Import	Denmark	2013	Lolium	120925	2365500
USA	Denmark	USA	Export	Denmark	2013	Lolium	120925	340355
USA	Dominican Rep.	USA	Export	Dominican Rep.	2013	Lolium	120925	23797
USA	Ecuador	USA	Export	Ecuador	2013	Lolium	120925	1079528
USA	Finland	USA	Export	Finland	2013	Lolium	120925	446262
France	USA	USA	Import	France	2013	Lolium	120925	16425
USA	France	USA	Export	France	2013	Lolium	120925	643747
Germany	USA	USA	Import	Germany	2013	Lolium	120925	92925
USA	Germany	USA	Export	Germany	2013	Lolium	120925	1326890
USA	China, Hong Kong SAR	USA	Export	China, Hong Kong SAR	2013	Lolium	120925	18144
USA	Ireland	USA	Export	Ireland	2013	Lolium	120925	64125
USA	Israel	USA	Export	Israel	2013	Lolium	120925	89192
Italy	USA	USA	Import	Italy	2013	Lolium	120925	11225
USA	Italy	USA	Export	Italy	2013	Lolium	120925	5975500
Japan	USA	USA	Import	Japan	2013	Lolium	120925	9069
USA	Japan	USA	Export	Japan	2013	Lolium	120925	9412663
USA	Japan	USA	Re-Export	Japan	2013	Lolium	120925	22022
USA	Jordan	USA	Export	Jordan	2013	Lolium	120925	3018
USA	Rep. of Korea	USA	Export	Rep. of Korea	2013	Lolium	120925	9317228
USA	Rep. of Korea	USA	Re-Export	Rep. of Korea	2013	Lolium	120925	736535
USA	Kuwait	USA	Export	Kuwait	2013	Lolium	120925	10000
USA	Lebanon	USA	Export	Lebanon	2013	Lolium	120925	1000
Latvia	USA	USA	Import	Latvia	2013	Lolium	120925	9475
USA	Latvia	USA	Export	Latvia	2013	Lolium	120925	56000
USA	Lithuania	USA	Export	Lithuania	2013	Lolium	120925	1996
USA	Mexico	USA	Export	Mexico	2013	Lolium	120925	1486470
USA	Other Asia, nes	USA	Export	Other Asia, nes	2013	Lolium	120925	35791
USA	Morocco	USA	Export	Morocco	2013	Lolium	120925	13608
Netherlands	USA	USA	Import	Netherlands	2013	Lolium	120925	90836
USA	Netherlands	USA	Export	Netherlands	2013	Lolium	120925	1278497
New Zealand	USA	USA	Import	New Zealand	2013	Lolium	120925	1424390
USA	New Zealand	USA	Export	New Zealand	2013	Lolium	120925	290291
USA	New Zealand	USA	Re-Export	New Zealand	2013	Lolium	120925	9139
USA	Peru	USA	Export	Peru	2013	Lolium	120925	152315
USA	Poland	USA	Export	Poland	2013	Lolium	120925	227673
USA	Portugal	USA	Export	Portugal	2013	Lolium	120925	1038642
USA	Qatar	USA	Export	Qatar	2013	Lolium	120925	86733
USA	Romania	USA	Export	Romania	2013	Lolium	120925	43562
USA	Russian Federation	USA	Export	Russian Federation	2013	Lolium	120925	60000
USA	Saudi Arabia	USA	Export	Saudi Arabia	2013	Lolium	120925	549949
USA	India	USA	Export	India	2013	Lolium	120925	43175
USA	South Africa	USA	Export	South Africa	2013	Lolium	120925	957792
Spain	USA	USA	Import	Spain	2013	Lolium	120925	7000
USA	Spain	USA	Export	Spain	2013	Lolium	120925	2978448
USA	United Arab Emirates	USA	Export	United Arab Emirates	2013	Lolium	120925	93462
USA	Tunisia	USA	Export	Tunisia	2013	Lolium	120925	25200
USA	Turkey	USA	Export	Turkey	2013	Lolium	120925	645532
USA	Egypt	USA	Export	Egypt	2013	Lolium	120925	25000
United Kingdom	USA	USA	Import	United Kingdom	2013	Lolium	120925	360
USA	United Kingdom	USA	Export	United Kingdom	2013	Lolium	120925	390751
USA	Uruguay	USA	Export	Uruguay	2013	Lolium	120925	885356
Argentina	Australia	Australia	Import	Argentina	2013	Various forage	120929	5070
Australia	Argentina	Australia	Export	Argentina	2013	Various forage	120929	47725
Australia	Bahrain	Australia	Export	Bahrain	2013	Various forage	120929	424
Australia	Bangladesh	Australia	Export	Bangladesh	2013	Various forage	120929	40000
Australia	Brazil	Australia	Export	Brazil	2013	Various forage	120929	8558
Australia	Brunei Darussalam	Australia	Export	Brunei Darussalam	2013	Various forage	120929	3185
Australia	Canada	Australia	Export	Canada	2013	Various forage	120929	500
Australia	Sri Lanka	Australia	Export	Sri Lanka	2013	Various forage	120929	1005
Australia	Chile	Australia	Export	Chile	2013	Various forage	120929	14541
Australia	China	Australia	Export	China	2013	Various forage	120929	156149
Denmark	Australia	Australia	Import	Denmark	2013	Various forage	120929	25
Australia	Fiji	Australia	Export	Fiji	2013	Various forage	120929	1850
France	Australia	Australia	Import	France	2013	Various forage	120929	6000
Australia	France	Australia	Export	France	2013	Various forage	120929	371035
Australia	French Polynesia	Australia	Export	French Polynesia	2013	Various forage	120929	2000
Australia	Germany	Australia	Export	Germany	2013	Various forage	120929	5080
Australia	China, Hong Kong SAR	Australia	Export	China, Hong Kong SAR	2013	Various forage	120929	272534
Australia	Indonesia	Australia	Export	Indonesia	2013	Various forage	120929	13067
Israel	Australia	Australia	Import	Israel	2013	Various forage	120929	21
Italy	Australia	Australia	Import	Italy	2013	Various forage	120929	17129
Australia	Italy	Australia	Export	Italy	2013	Various forage	120929	124287
Australia	Japan	Australia	Export	Japan	2013	Various forage	120929	187104
Australia	Kenya	Australia	Export	Kenya	2013	Various forage	120929	11807
Australia	Rep. of Korea	Australia	Export	Rep. of Korea	2013	Various forage	120929	470920
Australia	Lao People's Dem. Rep.	Australia	Export	Lao People's Dem. Rep.	2013	Various forage	120929	1625
Australia	Malaysia	Australia	Export	Malaysia	2013	Various forage	120929	98613
Australia	Other Asia, nes	Australia	Export	Other Asia, nes	2013	Various forage	120929	19530
Australia	Oman	Australia	Export	Oman	2013	Various forage	120929	27600
Netherlands	Australia	Australia	Import	Netherlands	2013	Various forage	120929	1845
Australia	Netherlands	Australia	Export	Netherlands	2013	Various forage	120929	2000
Australia	New Caledonia	Australia	Export	New Caledonia	2013	Various forage	120929	67363
Australia	Vanuatu	Australia	Export	Vanuatu	2013	Various forage	120929	7410
New Zealand	Australia	Australia	Import	New Zealand	2013	Various forage	120929	516689
Australia	New Zealand	Australia	Export	New Zealand	2013	Various forage	120929	159505
Australia	Nigeria	Australia	Export	Nigeria	2013	Various forage	120929	105
Australia	Palau	Australia	Export	Palau	2013	Various forage	120929	9345
Australia	Pakistan	Australia	Export	Pakistan	2013	Various forage	120929	2028
Australia	Papua New Guinea	Australia	Export	Papua New Guinea	2013	Various forage	120929	28439
Australia	Portugal	Australia	Export	Portugal	2013	Various forage	120929	12427
Australia	Qatar	Australia	Export	Qatar	2013	Various forage	120929	14745
Australia	Saudi Arabia	Australia	Export	Saudi Arabia	2013	Various forage	120929	498860
Australia	Sierra Leone	Australia	Export	Sierra Leone	2013	Various forage	120929	50
Australia	Singapore	Australia	Export	Singapore	2013	Various forage	120929	95
Australia	Viet Nam	Australia	Export	Viet Nam	2013	Various forage	120929	700
Australia	South Africa	Australia	Export	South Africa	2013	Various forage	120929	396062
Australia	Zimbabwe	Australia	Export	Zimbabwe	2013	Various forage	120929	1307
Australia	Spain	Australia	Export	Spain	2013	Various forage	120929	11085
Australia	Sudan	Australia	Export	Sudan	2013	Various forage	120929	20800
Australia	United Arab Emirates	Australia	Export	United Arab Emirates	2013	Various forage	120929	54370
Australia	United Kingdom	Australia	Export	United Kingdom	2013	Various forage	120929	1010
USA	Australia	Australia	Import	USA	2013	Various forage	120929	144290
Australia	USA	Australia	Export	USA	2013	Various forage	120929	199631
Australia	Uruguay	Australia	Export	Uruguay	2013	Various forage	120929	7567
Italy	Albania	Italy	Export	Albania	2013	Various forage	120929	36678
Italy	Algeria	Italy	Export	Algeria	2013	Various forage	120929	80740
Argentina	Italy	Italy	Import	Argentina	2013	Various forage	120929	149450
Australia	Italy	Italy	Import	Australia	2013	Various forage	120929	697295
Austria	Italy	Italy	Import	Austria	2013	Various forage	120929	35055
Italy	Austria	Italy	Export	Austria	2013	Various forage	120929	311722
Italy	Bahrain	Italy	Export	Bahrain	2013	Various forage	120929	2800
Belgium	Italy	Italy	Import	Belgium	2013	Various forage	120929	888
Italy	Belgium	Italy	Export	Belgium	2013	Various forage	120929	9344
Italy	Bosnia Herzegovina	Italy	Export	Bosnia Herzegovina	2013	Various forage	120929	28704
Bulgaria	Italy	Italy	Import	Bulgaria	2013	Various forage	120929	69020
Italy	Bulgaria	Italy	Export	Bulgaria	2013	Various forage	120929	39241
Canada	Italy	Italy	Import	Canada	2013	Various forage	120929	144330
Italy	Canada	Italy	Export	Canada	2013	Various forage	120929	3000
Chile	Italy	Italy	Import	Chile	2013	Various forage	120929	860000
Italy	China	Italy	Export	China	2013	Various forage	120929	1132
Croatia	Italy	Italy	Import	Croatia	2013	Various forage	120929	196
Italy	Croatia	Italy	Export	Croatia	2013	Various forage	120929	44979
Italy	Cyprus	Italy	Export	Cyprus	2013	Various forage	120929	52882
Czechia	Italy	Italy	Import	Czechia	2013	Various forage	120929	123641
Italy	Czechia	Italy	Export	Czechia	2013	Various forage	120929	7263
Denmark	Italy	Italy	Import	Denmark	2013	Various forage	120929	490517
Italy	Denmark	Italy	Export	Denmark	2013	Various forage	120929	3118
Italy	Denmark	Italy	Re-Export	Denmark	2013	Various forage	120929	76
Ethiopia	Italy	Italy	Import	Ethiopia	2013	Various forage	120929	160000
Italy	Eritrea	Italy	Export	Eritrea	2013	Various forage	120929	501
Italy	Estonia	Italy	Export	Estonia	2013	Various forage	120929	2299
Italy	Finland	Italy	Export	Finland	2013	Various forage	120929	647
France	Italy	Italy	Import	France	2013	Various forage	120929	692852
Italy	France	Italy	Export	France	2013	Various forage	120929	1892601
Germany	Italy	Italy	Import	Germany	2013	Various forage	120929	253094
Italy	Germany	Italy	Export	Germany	2013	Various forage	120929	850500
Germany	Germany	Italy	Re-Import	Germany	2013	Various forage	120929	1
Italy	Greece	Italy	Export	Greece	2013	Various forage	120929	626462
Italy	Honduras	Italy	Export	Honduras	2013	Various forage	120929	350
Hungary	Italy	Italy	Import	Hungary	2013	Various forage	120929	81899
Italy	Hungary	Italy	Export	Hungary	2013	Various forage	120929	100868
Italy	Iran	Italy	Export	Iran	2013	Various forage	120929	188605
Italy	Ireland	Italy	Export	Ireland	2013	Various forage	120929	409
Italy	Israel	Italy	Export	Israel	2013	Various forage	120929	890
Italy	Japan	Italy	Export	Japan	2013	Various forage	120929	1000
Italy	Kazakhstan	Italy	Export	Kazakhstan	2013	Various forage	120929	161
Italy	Jordan	Italy	Export	Jordan	2013	Various forage	120929	2600
Italy	Lebanon	Italy	Export	Lebanon	2013	Various forage	120929	7200
Latvia	Italy	Italy	Import	Latvia	2013	Various forage	120929	44408
Italy	Latvia	Italy	Export	Latvia	2013	Various forage	120929	10000
Italy	Libya	Italy	Export	Libya	2013	Various forage	120929	4000
Lithuania	Italy	Italy	Import	Lithuania	2013	Various forage	120929	118684
Italy	Lithuania	Italy	Export	Lithuania	2013	Various forage	120929	13355
Italy	Malta	Italy	Export	Malta	2013	Various forage	120929	1476
Italy	Morocco	Italy	Export	Morocco	2013	Various forage	120929	30500
Netherlands	Italy	Italy	Import	Netherlands	2013	Various forage	120929	3624969
Italy	Netherlands	Italy	Export	Netherlands	2013	Various forage	120929	22910
New Zealand	Italy	Italy	Import	New Zealand	2013	Various forage	120929	24000
Pakistan	Italy	Italy	Import	Pakistan	2013	Various forage	120929	22000
Poland	Italy	Italy	Import	Poland	2013	Various forage	120929	88860
Italy	Poland	Italy	Export	Poland	2013	Various forage	120929	8823
Italy	Portugal	Italy	Export	Portugal	2013	Various forage	120929	84715
Romania	Italy	Italy	Import	Romania	2013	Various forage	120929	10000
Italy	Romania	Italy	Export	Romania	2013	Various forage	120929	150449
Russian Federation	Italy	Italy	Import	Russian Federation	2013	Various forage	120929	58000
Italy	Russian Federation	Italy	Export	Russian Federation	2013	Various forage	120929	240
Serbia	Italy	Italy	Import	Serbia	2013	Various forage	120929	65620
Italy	Serbia	Italy	Export	Serbia	2013	Various forage	120929	21700
Italy	Slovakia	Italy	Export	Slovakia	2013	Various forage	120929	8550
Italy	Slovenia	Italy	Export	Slovenia	2013	Various forage	120929	101949
South Africa	Italy	Italy	Import	South Africa	2013	Various forage	120929	212825
Spain	Italy	Italy	Import	Spain	2013	Various forage	120929	1632506
Italy	Spain	Italy	Export	Spain	2013	Various forage	120929	215345
Italy	Sweden	Italy	Export	Sweden	2013	Various forage	120929	3360
Switzerland	Italy	Italy	Import	Switzerland	2013	Various forage	120929	1501
Italy	Switzerland	Italy	Export	Switzerland	2013	Various forage	120929	23106
Turkey	Italy	Italy	Import	Turkey	2013	Various forage	120929	484056
Italy	Turkey	Italy	Export	Turkey	2013	Various forage	120929	299798
Ukraine	Italy	Italy	Import	Ukraine	2013	Various forage	120929	1345370
Egypt	Italy	Italy	Import	Egypt	2013	Various forage	120929	414000
United Kingdom	Italy	Italy	Import	United Kingdom	2013	Various forage	120929	20100
Italy	United Kingdom	Italy	Export	United Kingdom	2013	Various forage	120929	3462
USA	Italy	Italy	Import	USA	2013	Various forage	120929	1931930
Italy	USA	Italy	Export	USA	2013	Various forage	120929	76251
Italy	Uruguay	Italy	Export	Uruguay	2013	Various forage	120929	100
USA	Algeria	USA	Export	Algeria	2013	Various forage	120929	203000
Argentina	USA	USA	Import	Argentina	2013	Various forage	120929	577115
USA	Argentina	USA	Export	Argentina	2013	Various forage	120929	155156
Australia	USA	USA	Import	Australia	2013	Various forage	120929	493795
USA	Australia	USA	Export	Australia	2013	Various forage	120929	683201
USA	Bahamas	USA	Export	Bahamas	2013	Various forage	120929	51148
USA	Bahrain	USA	Export	Bahrain	2013	Various forage	120929	750
USA	Armenia	USA	Export	Armenia	2013	Various forage	120929	1901
USA	Barbados	USA	Export	Barbados	2013	Various forage	120929	317
USA	Belgium	USA	Export	Belgium	2013	Various forage	120929	193797
USA	Bermuda	USA	Export	Bermuda	2013	Various forage	120929	907
Bolivia (Plurinational State of)	USA	USA	Import	Bolivia (Plurinational State of)	2013	Various forage	120929	1000
USA	Bolivia (Plurinational State of)	USA	Export	Bolivia (Plurinational State of)	2013	Various forage	120929	8372
Brazil	USA	USA	Import	Brazil	2013	Various forage	120929	11804
USA	Brazil	USA	Export	Brazil	2013	Various forage	120929	372739
USA	Br. Virgin Isds	USA	Export	Br. Virgin Isds	2013	Various forage	120929	1742
USA	Brunei Darussalam	USA	Export	Brunei Darussalam	2013	Various forage	120929	6248
Canada	USA	USA	Import	Canada	2013	Various forage	120929	5316862
USA	Canada	USA	Export	Canada	2013	Various forage	120929	4813138
USA	Canada	USA	Re-Export	Canada	2013	Various forage	120929	585633
USA	Cayman Isds	USA	Export	Cayman Isds	2013	Various forage	120929	4683
USA	Sri Lanka	USA	Export	Sri Lanka	2013	Various forage	120929	3678
Chile	USA	USA	Import	Chile	2013	Various forage	120929	4823
USA	Chile	USA	Export	Chile	2013	Various forage	120929	214215
China	USA	USA	Import	China	2013	Various forage	120929	71240
USA	China	USA	Export	China	2013	Various forage	120929	9950547
USA	China	USA	Re-Export	China	2013	Various forage	120929	20135
USA	Colombia	USA	Export	Colombia	2013	Various forage	120929	484300
USA	Colombia	USA	Re-Export	Colombia	2013	Various forage	120929	2079
USA	Costa Rica	USA	Export	Costa Rica	2013	Various forage	120929	25548
Czechia	USA	USA	Import	Czechia	2013	Various forage	120929	18550
USA	Czechia	USA	Export	Czechia	2013	Various forage	120929	21000
Denmark	USA	USA	Import	Denmark	2013	Various forage	120929	494056
USA	Denmark	USA	Export	Denmark	2013	Various forage	120929	224292
USA	Denmark	USA	Re-Export	Denmark	2013	Various forage	120929	2721
USA	Dominica	USA	Export	Dominica	2013	Various forage	120929	25637
USA	Dominican Rep.	USA	Export	Dominican Rep.	2013	Various forage	120929	120688
USA	Dominican Rep.	USA	Re-Export	Dominican Rep.	2013	Various forage	120929	400
USA	Ecuador	USA	Export	Ecuador	2013	Various forage	120929	380097
USA	Finland	USA	Export	Finland	2013	Various forage	120929	11360
France	USA	USA	Import	France	2013	Various forage	120929	10429
USA	France	USA	Export	France	2013	Various forage	120929	1997047
USA	France	USA	Re-Export	France	2013	Various forage	120929	11720
USA	French Polynesia	USA	Export	French Polynesia	2013	Various forage	120929	522
Djibouti	USA	USA	Import	Djibouti	2013	Various forage	120929	40000
USA	Georgia	USA	Export	Georgia	2013	Various forage	120929	22680
Germany	USA	USA	Import	Germany	2013	Various forage	120929	186431
USA	Germany	USA	Export	Germany	2013	Various forage	120929	561323
USA	Greece	USA	Export	Greece	2013	Various forage	120929	237976
USA	Grenada	USA	Export	Grenada	2013	Various forage	120929	13953
USA	Guatemala	USA	Export	Guatemala	2013	Various forage	120929	5239
USA	Guatemala	USA	Re-Export	Guatemala	2013	Various forage	120929	4581
USA	Haiti	USA	Export	Haiti	2013	Various forage	120929	19327
USA	Honduras	USA	Export	Honduras	2013	Various forage	120929	2433
USA	China, Hong Kong SAR	USA	Export	China, Hong Kong SAR	2013	Various forage	120929	37536
Iceland	USA	USA	Import	Iceland	2013	Various forage	120929	1159
USA	Indonesia	USA	Export	Indonesia	2013	Various forage	120929	6526
USA	Israel	USA	Export	Israel	2013	Various forage	120929	110739
Italy	USA	USA	Import	Italy	2013	Various forage	120929	84912
USA	Italy	USA	Export	Italy	2013	Various forage	120929	4346883
USA	Jamaica	USA	Export	Jamaica	2013	Various forage	120929	37727
USA	Jamaica	USA	Re-Export	Jamaica	2013	Various forage	120929	33172
Japan	USA	USA	Import	Japan	2013	Various forage	120929	4340
USA	Japan	USA	Export	Japan	2013	Various forage	120929	6653334
USA	Japan	USA	Re-Export	Japan	2013	Various forage	120929	9091
USA	Kazakhstan	USA	Export	Kazakhstan	2013	Various forage	120929	19831
USA	Jordan	USA	Export	Jordan	2013	Various forage	120929	25562
USA	Rep. of Korea	USA	Export	Rep. of Korea	2013	Various forage	120929	3399461
USA	Kuwait	USA	Export	Kuwait	2013	Various forage	120929	132468
USA	Lebanon	USA	Export	Lebanon	2013	Various forage	120929	3168
USA	Libya	USA	Export	Libya	2013	Various forage	120929	96177
Lithuania	USA	USA	Import	Lithuania	2013	Various forage	120929	37080
USA	Lithuania	USA	Export	Lithuania	2013	Various forage	120929	408
USA	Malaysia	USA	Export	Malaysia	2013	Various forage	120929	1000
USA	Maldives	USA	Export	Maldives	2013	Various forage	120929	68
Mexico	USA	USA	Import	Mexico	2013	Various forage	120929	1459810
USA	Mexico	USA	Export	Mexico	2013	Various forage	120929	32664072
USA	Mexico	USA	Re-Export	Mexico	2013	Various forage	120929	60454
USA	Other Asia, nes	USA	Export	Other Asia, nes	2013	Various forage	120929	188469
USA	Mongolia	USA	Export	Mongolia	2013	Various forage	120929	5126
USA	Morocco	USA	Export	Morocco	2013	Various forage	120929	48773
USA	Oman	USA	Export	Oman	2013	Various forage	120929	7976
Netherlands	USA	USA	Import	Netherlands	2013	Various forage	120929	102955
USA	Netherlands	USA	Export	Netherlands	2013	Various forage	120929	2287477
USA	Aruba	USA	Export	Aruba	2013	Various forage	120929	2254
USA	New Caledonia	USA	Export	New Caledonia	2013	Various forage	120929	5873
New Zealand	USA	USA	Import	New Zealand	2013	Various forage	120929	656728
USA	New Zealand	USA	Export	New Zealand	2013	Various forage	120929	320212
USA	Nicaragua	USA	Export	Nicaragua	2013	Various forage	120929	35161
USA	Pakistan	USA	Export	Pakistan	2013	Various forage	120929	400400
USA	Panama	USA	Export	Panama	2013	Various forage	120929	4603
[truncated: 76,325 more rows]
